# Supplementary material for: Gene-specific machine learning model to predict the pathogenicity of BRCA2 variants
Source: Front Genet. 2022 Sep 30;13:982930. doi: 10.3389/fgene.2022.982930 (PMC9561395; doi:10.3389/fgene.2022.982930)
Supplement: Supplementary file 1 [file Table1.xlsx]

## Sheet: Supplementary Table 1
Supplementary Table 1. Pathogenicity scores of the variant consequence variable. Higher scores represent more damaging types of variants.
Consequence	Score
Downstream gene variant	1
Upstream gene variant	2
Intron variant	3
5-prime UTR variant	4
3-prime UTR variant	5
Splice region variant	6
Coding sequence variant	7
Stop retained variant	8
Synonymous variant	9
In-frame deletion	10
In-frame insertion	11
Missense variant	12
Protein altering variant	13
Splice acceptor variant	14
Splice donor variant	15
Stop lost variant	16
Frameshift variant	17
Start lost variant	18
Stop gained variant	19

## Sheet: Supplementary Table 2
Supplementary Table 2. Cross validation of the BRCA2 model in 5 different random training and test samples. AUC: Area Under the Curve.
Sample	AUC	Sensitivity	Specificity
1	0.998	0.997	0.998
2	0.999	0.997	1
3	0.998	0.997	0.998
4	0.998	0.997	0.998
5	0.996	0.993	0.998

## Sheet: Supplementary Table 3
Supplementary Table 3. Pathogenicity prediction and prioritization of the 29,448 unreviewed variants from the BRCA Exchange database. Id: identifier, Variant_length: absolute difference in number of nucleotides between reference and alternative alleles, Ref: Reference allele, Alt: Alternative allele, rowSum: Sum of the SHAP values per variant, pred_xgb: the prediction scores of the XGBoost model,…
id	HGVS_cDNA	Genomic_Coordinate_hg38	Variant_position	Ref	Alt	Maximum_allele_frequency	Variant_length	Consequence	Impact	Exon_number	Intron_number	SIFT_Score	SIFT_Cat	PolyPhen_Cat	PolyPhen_Scor	Somatic_proportion	PHENO	BayesDel_addAF_rankscore	BayesDel_noAF_rankscore	CADD_phred	CADD_raw	CADD_raw_rankscore	ClinPred_rankscore	DANN_rankscore	Eigen-PC-raw_coding_rankscore	Eigen-raw_coding_rankscore	FATHMM_converted_rankscore	GERP++_RS_rankscore	GM12878_fitCons_rankscore	GenoCanyon_rankscore	H1-hESC_fitCons_rankscore	HUVEC_fitCons_rankscore	LRT_converted_rankscore	M-CAP_rankscore	MPC_rankscore	MVP_rankscore	MetaLR_rankscore	MetaRNN_rankscore	MetaSVM_rankscore	MutPred_rankscore	MutationTaster_rankscore	PROVEAN_converted_rankscore	PrimateAI_rankscore	PrimateAI_score	REVEL_rankscore	SiPhy_29way_logOdds_rankscore	VEST4_rankscore	bStatistic_converted_rankscore	fathmm-MKL_coding_rankscore
500990	NM_000059.3:c.4081C>T	chr13:g.32338436:C>T	32338436	C	T	0.000269687	1	19	4	11	999	999	999	999	999	999	1	0.88369	0.88222	34	5.71429	0.9513	999	0.78011	0.42828	0.58862	999	0.33673	0.55848	0.40425	0.34648	0.33627	0.36612	999	999	999	999	999	999	999	0.81001	999	999	999	999	0.40151	0.95956	0.52143	0.24856
564011	NM_000059.3:c.8999T>G	chr13:g.32379795:T>G	32379795	T	G	7.74593e-05	1	19	4	23	999	999	999	999	999	999	1	0.98345	0.98317	44	8.58307	0.99421	999	0.46639	0.90315	0.9252	999	0.87293	0.7944	0.74766	0.55881	0.67416	0.8433	999	999	999	999	999	999	999	0.81001	999	999	999	999	0.81817	0.83473	0.49969	0.96606
463173	NM_000059.3:c.210_217del	chr13:g.32319215:CATCTTATA>C	32319215	CATCTTATA	C	3.277e-05	9	17	4	3	999	999	999	999	999	999	999	999	999	999	999	999	999	999	999	999	999	999	999	999	999	999	999	999	999	999	999	999	999	999	999	999	999	999	999	999	999	999	999
464058	NM_000059.3:c.3683dup	chr13:g.32338036:G>GA	32338036	G	GA	4.096e-05	2	17	4	11	999	999	999	999	999	999	999	999	999	999	999	999	999	999	999	999	999	999	999	999	999	999	999	999	999	999	999	999	999	999	999	999	999	999	999	999	999	999	999
464209	NM_000059.3:c.4256_4257del	chr13:g.32338608:TAA>T	32338608	TAA	T	3.499e-05	3	17	4	11	999	999	999	999	999	999	999	999	999	999	999	999	999	999	999	999	999	999	999	999	999	999	999	999	999	999	999	999	999	999	999	999	999	999	999	999	999	999	999
464418	NM_000059.3:c.5079dup	chr13:g.32339432:C>CT	32339432	C	CT	7.741e-05	2	17	4	11	999	999	999	999	999	999	999	999	999	999	999	999	999	999	999	999	999	999	999	999	999	999	999	999	999	999	999	999	999	999	999	999	999	999	999	999	999	999	999
464945	NM_000059.3:c.6787dup	chr13:g.32341140:T>TG	32341140	T	TG	3.276e-05	2	17	4	11	999	999	999	999	999	999	999	999	999	999	999	999	999	999	999	999	999	999	999	999	999	999	999	999	999	999	999	999	999	999	999	999	999	999	999	999	999	999	999
465757	NM_000059.3:c.8751_8754+22dup	chr13:g.32376786:C>CTTGAGGTGAGAGAGTAAGAGGACATA	32376786	C	CTTGAGGTGAGAGAGTAAGAGGACATA	9.415e-06	27	19	4	21	999	999	999	999	999	999	999	999	999	999	999	999	999	999	999	999	999	999	999	999	999	999	999	999	999	999	999	999	999	999	999	999	999	999	999	999	999	999	999
497296	NM_000059.3:c.1198del	chr13:g.32332673:AC>A	32332673	AC	A	0.0002084	2	17	4	10	999	999	999	999	999	999	999	999	999	999	999	999	999	999	999	999	999	999	999	999	999	999	999	999	999	999	999	999	999	999	999	999	999	999	999	999	999	999	999
498074	NM_000059.3:c.1909+1G>T	chr13:g.32333388:G>T	32333388	G	T	1.545e-05	1	15	4	999	10	999	999	999	999	0.5	2	999	999	999	999	999	999	999	999	999	999	999	999	999	999	999	999	999	999	999	999	999	999	999	999	999	999	999	999	999	999	999	999
499761	NM_000059.3:c.2926del	chr13:g.32337280:CT>C	32337280	CT	C	3.326e-05	2	17	4	11	999	999	999	999	999	999	999	999	999	999	999	999	999	999	999	999	999	999	999	999	999	999	999	999	999	999	999	999	999	999	999	999	999	999	999	999	999	999	999
500147	NM_000059.3:c.3281del	chr13:g.32337634:CA>C	32337634	CA	C	1.544e-05	2	17	4	11	999	999	999	999	999	999	999	999	999	999	999	999	999	999	999	999	999	999	999	999	999	999	999	999	999	999	999	999	999	999	999	999	999	999	999	999	999	999	999
500946	NM_000059.3:c.4039_4043del	chr13:g.32338393:TGTTTG>T	32338393	TGTTTG	T	0.0001164	6	17	4	11	999	999	999	999	999	999	1	999	999	999	999	999	999	999	999	999	999	999	999	999	999	999	999	999	999	999	999	999	999	999	999	999	999	999	999	999	999	999	999
502079	NM_000059.3:c.5059_5062del	chr13:g.32339413:ACTTG>A	32339413	ACTTG	A	3.27e-05	5	17	4	11	999	999	999	999	999	999	1	999	999	999	999	999	999	999	999	999	999	999	999	999	999	999	999	999	999	999	999	999	999	999	999	999	999	999	999	999	999	999	999
502086	NM_000059.3:c.5065_5066del	chr13:g.32339419:AGC>A	32339419	AGC	A	3.275e-05	3	17	4	11	999	999	999	999	999	999	999	999	999	999	999	999	999	999	999	999	999	999	999	999	999	999	999	999	999	999	999	999	999	999	999	999	999	999	999	999	999	999	999
502842	NM_000059.3:c.5759_5763del	chr13:g.32340113:GTTTTT>G	32340113	GTTTTT	G	4.628e-05	6	17	4	11	999	999	999	999	999	999	999	999	999	999	999	999	999	999	999	999	999	999	999	999	999	999	999	999	999	999	999	999	999	999	999	999	999	999	999	999	999	999	999
502846	NM_000059.3:c.5765del	chr13:g.32340119:GC>G	32340119	GC	G	4.627e-05	2	17	4	11	999	999	999	999	999	999	999	999	999	999	999	999	999	999	999	999	999	999	999	999	999	999	999	999	999	999	999	999	999	999	999	999	999	999	999	999	999	999	999
502892	NM_000059.3:c.5808del	chr13:g.32340162:TG>T	32340162	TG	T	2.927e-05	2	17	4	11	999	999	999	999	999	0.5	0.5	999	999	999	999	999	999	999	999	999	999	999	999	999	999	999	999	999	999	999	999	999	999	999	999	999	999	999	999	999	999	999	999
502895	NM_000059.3:c.5810_5814del	chr13:g.32340164:TCTGGA>T	32340164	TCTGGA	T	2.926e-05	6	17	4	11	999	999	999	999	999	999	999	999	999	999	999	999	999	999	999	999	999	999	999	999	999	999	999	999	999	999	999	999	999	999	999	999	999	999	999	999	999	999	999
503408	NM_000059.3:c.6269del	chr13:g.32340623:CA>C	32340623	CA	C	4.19e-05	2	17	4	11	999	999	999	999	999	999	1	999	999	999	999	999	999	999	999	999	999	999	999	999	999	999	999	999	999	999	999	999	999	999	999	999	999	999	999	999	999	999	999
505065	NM_000059.3:c.6859A>T	chr13:g.32344575:A>T	32344575	A	T	1.56632e-05	1	19	4	12	999	999	999	999	999	999	2	0.96164	0.96104	44	8.65433	0.9948	999	0.6482	0.61228	0.71286	999	0.28258	0.40923	0.27459	0.34648	0.61905	0.8433	999	999	999	999	999	999	999	0.81001	999	999	999	999	0.45128	0.88246	0.52873	0.53864
508160	NM_000059.3:c.7435+2T>A	chr13:g.32355290:T>A	32355290	T	A	2.545e-05	1	15	4	999	14	999	999	999	999	999	1	999	999	999	999	999	999	999	999	999	999	999	999	999	999	999	999	999	999	999	999	999	999	999	999	999	999	999	999	999	999	999	999
510475	NM_000059.3:c.7840_7843del	chr13:g.32362556:GCTTA>G	32362556	GCTTA	G	2.44e-05	5	17	4	17	999	999	999	999	999	999	999	999	999	999	999	999	999	999	999	999	999	999	999	999	999	999	999	999	999	999	999	999	999	999	999	999	999	999	999	999	999	999	999
510994	NM_000059.3:c.8186del	chr13:g.32363386:TA>T	32363386	TA	T	6.625e-05	2	17	4	18	999	999	999	999	999	999	999	999	999	999	999	999	999	999	999	999	999	999	999	999	999	999	999	999	999	999	999	999	999	999	999	999	999	999	999	999	999	999	999
559037	NM_000059.3:c.4631_4632insG	chr13:g.32338986:A>AG	32338986	A	AG	0.0002085	2	17	4	11	999	999	999	999	999	999	999	999	999	999	999	999	999	999	999	999	999	999	999	999	999	999	999	999	999	999	999	999	999	999	999	999	999	999	999	999	999	999	999
559467	NM_000059.3:c.6099_6100insTTAAA	chr13:g.32340453:T>TATTAA	32340453	T	TATTAA	0.0002015	6	17	4	11	999	999	999	999	999	999	999	999	999	999	999	999	999	999	999	999	999	999	999	999	999	999	999	999	999	999	999	999	999	999	999	999	999	999	999	999	999	999	999
576724	NM_000059.3:c.3100_3101del	chr13:g.32337452:GAT>G	32337452	GAT	G	8.841e-05	3	17	4	11	999	999	999	999	999	999	1	999	999	999	999	999	999	999	999	999	999	999	999	999	999	999	999	999	999	999	999	999	999	999	999	999	999	999	999	999	999	999	999
578015	NM_000059.3:c.6841+1G>A	chr13:g.32341197:G>A	32341197	G	A	3.961e-05	1	15	4	999	11	999	999	999	999	999	2	999	999	999	999	999	999	999	999	999	999	999	999	999	999	999	999	999	999	999	999	999	999	999	999	999	999	999	999	999	999	999	999
590089	NM_000059.3:c.6899_6906dup	chr13:g.32344614:C>CAAGAAAAA	32344614	C	CAAGAAAAA	6.16e-05	9	17	4	12	999	999	999	999	999	999	1	999	999	999	999	999	999	999	999	999	999	999	999	999	999	999	999	999	999	999	999	999	999	999	999	999	999	999	999	999	999	999	999
590627	NM_000059.3:c.7805+1G>A	chr13:g.32357930:G>A	32357930	G	A	4.062e-05	1	15	4	999	16	999	999	999	999	0.33	3	999	999	999	999	999	999	999	999	999	999	999	999	999	999	999	999	999	999	999	999	999	999	999	999	999	999	999	999	999	999	999	999
596821	NM_000059.3:c.3076_3077del	chr13:g.32337430:GAA>G	32337430	GAA	G	3.295e-05	3	17	4	11	999	999	999	999	999	999	1	999	999	999	999	999	999	999	999	999	999	999	999	999	999	999	999	999	999	999	999	999	999	999	999	999	999	999	999	999	999	999	999
598701	NM_000059.3:c.67+2T>C	chr13:g.32316529:T>C	32316529	T	C	2.535e-05	1	15	4	999	2	999	999	999	999	999	4	999	999	999	999	999	999	999	999	999	999	999	999	999	999	999	999	999	999	999	999	999	999	999	999	999	999	999	999	999	999	999	999
598802	NM_000059.3:c.306del	chr13:g.32319312:CA>C	32319312	CA	C	3.277e-05	2	17	4	3	999	999	999	999	999	999	1	999	999	999	999	999	999	999	999	999	999	999	999	999	999	999	999	999	999	999	999	999	999	999	999	999	999	999	999	999	999	999	999
598845	NM_000059.3:c.425+1G>A	chr13:g.32325185:G>A	32325185	G	A	3.308e-05	1	15	4	999	4	999	999	999	999	0.5	2	999	999	999	999	999	999	999	999	999	999	999	999	999	999	999	999	999	999	999	999	999	999	999	999	999	999	999	999	999	999	999	999
599047	NM_000059.3:c.793+1G>A	chr13:g.32331031:G>A	32331031	G	A	0.0001151	1	15	4	999	9	999	999	999	999	999	2	999	999	999	999	999	999	999	999	999	999	999	999	999	999	999	999	999	999	999	999	999	999	999	999	999	999	999	999	999	999	999	999
601032	NM_000059.3:c.6267del	chr13:g.32340621:AG>A	32340621	AG	A	4.184e-05	2	17	4	11	999	999	999	999	999	999	2	999	999	999	999	999	999	999	999	999	999	999	999	999	999	999	999	999	999	999	999	999	999	999	999	999	999	999	999	999	999	999	999
601320	NM_000059.3:c.6859_6863del	chr13:g.32344571:CAAAAG>C	32344571	CAAAAG	C	2.581e-05	6	17	4	12	999	999	999	999	999	999	1	999	999	999	999	999	999	999	999	999	999	999	999	999	999	999	999	999	999	999	999	999	999	999	999	999	999	999	999	999	999	999	999
602159	NM_000059.3:c.8754+1G>T	chr13:g.32376792:G>T	32376792	G	T	3.28e-05	1	15	4	999	21	999	999	999	999	999	2	999	999	999	999	999	999	999	999	999	999	999	999	999	999	999	999	999	999	999	999	999	999	999	999	999	999	999	999	999	999	999	999
602653	NM_000059.3:c.10024G>T	chr13:g.32398537:G>T	32398537	G	T	4.02966e-05	1	19	4	27	999	999	999	999	999	0.5	2	0.98345	0.98317	48	9.21989	0.99785	999	0.67916	0.9881	0.98914	999	0.8938	0.89359	0.74766	0.50148	0.53088	0.8433	999	999	999	999	999	999	999	0.81001	999	999	999	999	0.96862	0.72477	0.461	0.8113
600637	NM_000059.3:c.5286T>G	chr13:g.32339641:T>G	32339641	T	G	4.75466e-05	1	19	4	11	999	999	999	999	999	999	2	0.88034	0.87881	33	5.23126	0.9383	999	0.66633	0.38606	0.51973	999	0.2329	0.55848	0.2446	0.15389	0.61905	0.09541	999	999	999	999	999	999	999	0.81001	999	999	999	999	0.04654	0.95374	0.52143	0.15463
565400	NM_000059.3:c.9329dup	chr13:g.32394759:T>TA	32394759	T	TA	0.0002296	2	17	4	25	999	999	999	999	999	999	1	999	999	999	999	999	999	999	999	999	999	999	999	999	999	999	999	999	999	999	999	999	999	999	999	999	999	999	999	999	999	999	999
565426	NM_000059.3:c.9413del	chr13:g.32394842:CT>C	32394842	CT	C	6.628e-05	2	17	4	25	999	999	999	999	999	999	999	999	999	999	999	999	999	999	999	999	999	999	999	999	999	999	999	999	999	999	999	999	999	999	999	999	999	999	999	999	999	999	999
602333	NM_000059.3:c.9097_9098insT	chr13:g.32379893:A>AT	32379893	A	AT	0.000218	2	17	4	23	999	999	999	999	999	0.33	3	999	999	999	999	999	999	999	999	999	999	999	999	999	999	999	999	999	999	999	999	999	999	999	999	999	999	999	999	999	999	999	999
497154	NM_000059.3:c.1039C>T	chr13:g.32332517:C>T	32332517	C	T	8.66101e-05	1	19	4	10	999	999	999	999	999	999	1	0.60427	0.72926	31	4.36784	0.8959	999	0.62841	0.29577	0.46872	999	0.16871	0.59785	0.31357	0.06942	0.67416	0.24781	999	999	999	999	999	999	999	0.81001	999	999	999	999	0.21025	0.86191	0.48302	0.11453
427802	NM_000059.3:c.10033dup	chr13:g.32398545:T>TG	32398545	T	TG	2.539e-05	2	17	4	27	999	999	999	999	999	999	999	999	999	999	999	999	999	999	999	999	999	999	999	999	999	999	999	999	999	999	999	999	999	999	999	999	999	999	999	999	999	999	999
466172	NM_000059.3:c.10223del	chr13:g.32398734:TA>T	32398734	TA	T	6.12e-05	2	17	4	27	999	999	999	999	999	999	999	999	999	999	999	999	999	999	999	999	999	999	999	999	999	999	999	999	999	999	999	999	999	999	999	999	999	999	999	999	999	999	999
520959	NM_000059.3:c.9546del	chr13:g.32396941:AT>A	32396941	AT	A	3.276e-05	2	17	4	26	999	999	999	999	999	999	999	999	999	999	999	999	999	999	999	999	999	999	999	999	999	999	999	999	999	999	999	999	999	999	999	999	999	999	999	999	999	999	999
521891	NM_000059.3:c.10255_10256del	chr13:g.32398767:CTA>C	32398767	CTA	C	1.543e-05	3	17	4	27	999	999	999	999	999	999	999	999	999	999	999	999	999	999	999	999	999	999	999	999	999	999	999	999	999	999	999	999	999	999	999	999	999	999	999	999	999	999	999
565442	NM_000059.3:c.9465del	chr13:g.32394894:CT>C	32394894	CT	C	0.0006418	2	17	4	25	999	999	999	999	999	0.33	2	999	999	999	999	999	999	999	999	999	999	999	999	999	999	999	999	999	999	999	999	999	999	999	999	999	999	999	999	999	999	999	999
565445	NM_000059.3:c.9473_9474del	chr13:g.32394903:GAC>G	32394903	GAC	G	1.543e-05	3	17	4	25	999	999	999	999	999	999	999	999	999	999	999	999	999	999	999	999	999	999	999	999	999	999	999	999	999	999	999	999	999	999	999	999	999	999	999	999	999	999	999
579890	NM_000059.3:c.10062del	chr13:g.32398574:CT>C	32398574	CT	C	0.0002013	2	17	4	27	999	999	999	999	999	999	999	999	999	999	999	999	999	999	999	999	999	999	999	999	999	999	999	999	999	999	999	999	999	999	999	999	999	999	999	999	999	999	999
597860	NM_000059.3:c.9593_9594del	chr13:g.32396987:CTG>C	32396987	CTG	C	2.432e-05	3	17	4	26	999	999	999	999	999	999	1	999	999	999	999	999	999	999	999	999	999	999	999	999	999	999	999	999	999	999	999	999	999	999	999	999	999	999	999	999	999	999	999
597901	NM_000059.3:c.9981dup	chr13:g.32398488:T>TA	32398488	T	TA	3.958e-05	2	17	4	27	999	999	999	999	999	999	1	999	999	999	999	999	999	999	999	999	999	999	999	999	999	999	999	999	999	999	999	999	999	999	999	999	999	999	999	999	999	999	999
602647	NM_000059.3:c.9997_9998del	chr13:g.32398506:TTC>T	32398506	TTC	T	0.0002431	3	17	4	27	999	999	999	999	999	999	1	999	999	999	999	999	999	999	999	999	999	999	999	999	999	999	999	999	999	999	999	999	999	999	999	999	999	999	999	999	999	999	999
466070	NM_000059.3:c.9501+7_9501+8insAGTAAGGTAAGGT	chr13:g.32394931:G>GAGGTAAGGTAGTA	32394931	G	GAGGTAAGGTAGTA	9.83e-05	14	19	4	25	999	999	999	999	999	999	999	999	999	999	999	999	999	999	999	999	999	999	999	999	999	999	999	999	999	999	999	999	999	999	999	999	999	999	999	999	999	999	999
565857	NM_000059.3:c.9974_10058del	chr13:g.32398485:ATTTAAAAAATTCAATGAAATTTCTCTTTTGGAAAGTAATTCAATAGCTGACGAAGAACTTGCATTGATAAATACCCAAGCTCTTT>A	32398485	ATTTAAAAAATTCAATGAAATTTCTCTTTTGGAAAGTAATTCAATAGCTGACGAAGAACTTGCATTGATAAATACCCAAGCTCTTT	A	0.0001163	86	17	4	27	999	999	999	999	999	999	999	999	999	999	999	999	999	999	999	999	999	999	999	999	999	999	999	999	999	999	999	999	999	999	999	999	999	999	999	999	999	999	999
597911	NM_000059.3:c.10091_10092del	chr13:g.32398602:ATC>A	32398602	ATC	A	6.623e-05	3	17	4	27	999	999	999	999	999	999	1	999	999	999	999	999	999	999	999	999	999	999	999	999	999	999	999	999	999	999	999	999	999	999	999	999	999	999	999	999	999	999	999
602564	NM_000059.3:c.9648+1G>C	chr13:g.32397045:G>C	32397045	G	C	1.543e-05	1	15	4	999	26	999	999	999	999	0.33	3	999	999	999	999	999	999	999	999	999	999	999	999	999	999	999	999	999	999	999	999	999	999	999	999	999	999	999	999	999	999	999	999
601782	NM_000059.3:c.7976G>A	chr13:g.32362693:G>A	32362693	G	A	2.378e-05	1	14	3	17	999	0.01	1	1	0.999	999	5	0.84815	0.84616	34	5.67465	0.95032	0.61631	0.84537	0.98376	0.96643	0.90391	0.87293	0.59785	0.98316	0.39905	0.53088	0.62929	0.90589	0.18268	0.96566	0.96149	0.87786	0.95907	0.94167	0.81001	0.22078	0.64549	0.681954	0.89784	0.97883	0.69737	0.56465	0.80022
591982	NM_000059.3:c.9945del	chr13:g.32398452:GA>G	32398452	GA	G	0.001173	2	17	4	27	999	999	999	999	999	999	1	999	999	999	999	999	999	999	999	999	999	999	999	999	999	999	999	999	999	999	999	999	999	999	999	999	999	999	999	999	999	999	999
494562	NM_000059.3:c.317-2A>G	chr13:g.32325074:A>G	32325074	A	G	2.535e-05	1	14	4	999	3	999	999	999	999	999	1	999	999	999	999	999	999	999	999	999	999	999	999	999	999	999	999	999	999	999	999	999	999	999	999	999	999	999	999	999	999	999	999
495106	NM_000059.3:c.476-1G>T	chr13:g.32326241:G>T	32326241	G	T	2.433e-05	1	14	4	999	5	999	999	999	999	0.33	3	999	999	999	999	999	999	999	999	999	999	999	999	999	999	999	999	999	999	999	999	999	999	999	999	999	999	999	999	999	999	999	999
496925	NM_000059.3:c.794-1G>A	chr13:g.32332271:G>A	32332271	G	A	3.074e-05	1	14	4	999	9	999	999	999	999	0.5	0.5	999	999	999	999	999	999	999	999	999	999	999	999	999	999	999	999	999	999	999	999	999	999	999	999	999	999	999	999	999	999	999	999
516232	NM_000059.3:c.8929_8930insTGG	chr13:g.32379491:T>TTGG	32379491	T	TTGG	2.431e-05	4	13	3	22	999	999	999	999	999	999	999	999	999	999	999	999	999	999	999	999	999	999	999	999	999	999	999	999	999	999	999	999	999	999	999	999	999	999	999	999	999	999	999
557162	NM_000059.3:c.476-4_476-2del	chr13:g.32326237:CCCA>C	32326237	CCCA	C	2.434e-05	4	14	4	999	5	999	999	999	999	999	999	999	999	999	999	999	999	999	999	999	999	999	999	999	999	999	999	999	999	999	999	999	999	999	999	999	999	999	999	999	999	999	999
602041	NM_000059.3:c.8488-2A>G	chr13:g.32370954:A>G	32370954	A	G	6.1e-05	1	14	4	999	19	999	999	999	999	999	2	999	999	999	999	999	999	999	999	999	999	999	999	999	999	999	999	999	999	999	999	999	999	999	999	999	999	999	999	999	999	999	999
602525	NM_000059.3:c.9502-2A>C	chr13:g.32396896:A>C	32396896	A	C	2.539e-05	1	14	4	999	25	999	999	999	999	999	1	999	999	999	999	999	999	999	999	999	999	999	999	999	999	999	999	999	999	999	999	999	999	999	999	999	999	999	999	999	999	999	999
597929	NM_000059.3:c.10253_10256del	chr13:g.32398763:ATATC>A	32398763	ATATC	A	0.003289	5	17	4	27	999	999	999	999	999	999	1	999	999	999	999	999	999	999	999	999	999	999	999	999	999	999	999	999	999	999	999	999	999	999	999	999	999	999	999	999	999	999	999
494561	NM_000059.3:c.317-2del	chr13:g.32325073:CA>C	32325073	CA	C	0.0001045	2	14	4	999	3	999	999	999	999	999	999	999	999	999	999	999	999	999	999	999	999	999	999	999	999	999	999	999	999	999	999	999	999	999	999	999	999	999	999	999	999	999	999
586319	NM_000059.3:c.68-2A>G	chr13:g.32319075:A>G	32319075	A	G	9.5e-05	1	14	4	999	2	999	999	999	999	999	1	999	999	999	999	999	999	999	999	999	999	999	999	999	999	999	999	999	999	999	999	999	999	999	999	999	999	999	999	999	999	999	999
598651	NM_000059.3:c.-39-1_-39del	chr13:g.32316419:CAG>C	32316419	CAG	C	0.0001458	3	14	4	999	1	999	999	999	999	999	1	999	999	999	999	999	999	999	999	999	999	999	999	999	999	999	999	999	999	999	999	999	999	999	999	999	999	999	999	999	999	999	999
598852	NM_000059.3:c.426-2A>G	chr13:g.32326099:A>G	32326099	A	G	0.0002081	1	14	4	999	4	999	999	999	999	999	2	999	999	999	999	999	999	999	999	999	999	999	999	999	999	999	999	999	999	999	999	999	999	999	999	999	999	999	999	999	999	999	999
502885	NM_000059.3:c.5803_5804insGAC	chr13:g.32340158:A>AGAC	32340158	A	AGAC	2.928e-05	4	13	3	11	999	999	999	999	999	999	999	999	999	999	999	999	999	999	999	999	999	999	999	999	999	999	999	999	999	999	999	999	999	999	999	999	999	999	999	999	999	999	999
493295	NM_000059.3:c.314T>A	chr13:g.32319323:T>A	32319323	T	A	999	1	19	4	3	999	999	999	999	999	0.33	3	0.75608	0.7529	33	4.88271	0.92949	999	0.31731	0.30041	0.48314	999	0.08181	0.49859	0.41644	0.076	0.67416	0.08528	999	999	999	999	999	999	999	0.81001	999	999	999	999	0.36729	0.82358	0.3561	0.22452
496595	NM_000059.3:c.778G>T	chr13:g.32331015:G>T	32331015	G	T	999	1	19	4	9	999	999	999	999	999	0.5	2	0.87976	0.87823	35	5.81506	0.95358	999	0.70523	0.38068	0.55197	999	0.32061	0.12157	0.47345	0.50148	0.67416	0.32324	999	999	999	999	999	999	999	0.81001	999	999	999	999	0.42848	0.82761	0.47442	0.12822
497525	NM_000059.3:c.1402A>T	chr13:g.32332880:A>T	32332880	A	T	999	1	19	4	10	999	999	999	999	999	999	1	0.75238	0.74917	26.3	3.88529	0.74811	999	0.46175	0.18651	0.30226	999	0.08582	0.59785	0.31885	0.06942	0.67416	0.04176	999	999	999	999	999	999	999	0.81001	999	999	999	999	0.3968	0.81658	0.48401	0.14363
497558	NM_000059.3:c.1440C>A	chr13:g.32332918:C>A	32332918	C	A	999	1	19	4	10	999	999	999	999	999	999	1	0.73461	0.73116	28.3	4.16692	0.84381	999	0.40781	0.30209	0.47715	999	0.1922	0.12157	0.31646	0.06942	0.67416	0.0956	999	999	999	999	999	999	999	0.81001	999	999	999	999	0.20646	0.86191	0.49152	0.22721
497788	NM_000059.3:c.1658T>A	chr13:g.32333136:T>A	32333136	T	A	999	1	19	4	10	999	999	999	999	999	1	1	0.85679	0.85492	32	4.60757	0.91979	999	0.28139	0.3964	0.54457	999	0.81386	0.59785	0.45857	0.06942	0.09195	0.10963	999	999	999	999	999	999	999	0.81001	999	999	999	999	0.3669	0.90476	0.49152	0.21944
499134	NM_000059.3:c.2279T>G	chr13:g.32336634:T>G	32336634	T	G	999	1	19	4	11	999	999	999	999	999	999	1	0.78521	0.78242	33	5.08906	0.93468	999	0.33805	0.28423	0.4362	999	0.24841	0.59785	0.2482	0.06942	0.67416	0.08318	999	999	999	999	999	999	999	0.81001	999	999	999	999	0.29	0.85554	0.51144	0.16914
499434	NM_000059.3:c.2596G>T	chr13:g.32336951:G>T	32336951	G	T	999	1	19	4	11	999	999	999	999	999	0.5	4	0.88293	0.88145	35	6.13133	0.95926	999	0.64227	0.46843	0.63525	999	0.21832	0.49859	0.27645	0.34648	0.07777	0.11726	999	999	999	999	999	999	999	0.81001	999	999	999	999	0.50367	0.91736	0.51144	0.41702
499879	NM_000059.3:c.3038C>G	chr13:g.32337393:C>G	32337393	C	G	999	1	19	4	11	999	999	999	999	999	1	1	0.98345	0.98317	37	7.11563	0.97241	999	0.77442	0.99304	0.99282	999	0.94758	0.7944	0.74766	0.34648	0.61905	0.62929	999	999	999	999	999	999	999	0.81001	999	999	999	999	0.9861	0.89131	0.51307	0.85234
499968	NM_000059.3:c.3114T>A	chr13:g.32337469:T>A	32337469	T	A	999	1	19	4	11	999	999	999	999	999	999	999	0.97509	0.9747	36	6.38536	0.96268	999	0.79108	0.65615	0.73872	999	0.9007	0.7944	0.38974	0.34648	0.33627	0.27348	999	999	999	999	999	999	999	0.81001	999	999	999	999	0.38986	0.85238	0.51307	0.45073
500423	NM_000059.3:c.3541C>T	chr13:g.32337896:C>T	32337896	C	T	999	1	19	4	11	999	999	999	999	999	999	999	0.75195	0.74872	32	4.61602	0.92023	999	0.40567	0.20615	0.32004	999	0.09091	0.59785	0.24358	0.55881	0.61905	0.19631	999	999	999	999	999	999	999	0.81001	999	999	999	999	0.21568	0.81758	0.51929	0.11131
500648	NM_000059.3:c.3760G>T	chr13:g.32338115:G>T	32338115	G	T	999	1	19	4	11	999	999	999	999	999	1	1	0.87631	0.87471	35	5.95244	0.95627	999	0.60091	0.34604	0.50073	999	0.33773	0.40923	0.2743	0.15389	0.61905	0.12109	999	999	999	999	999	999	999	0.81001	999	999	999	999	0.31411	0.83576	0.51929	0.22714
501079	NM_000059.3:c.4154C>G	chr13:g.32338509:C>G	32338509	C	G	999	1	19	4	11	999	999	999	999	999	0.5	2	0.97509	0.9747	38	7.39406	0.97697	999	0.78912	0.88738	0.93842	999	0.64394	0.55848	0.51787	0.34648	0.61905	0.23241	999	999	999	999	999	999	999	0.81001	999	999	999	999	0.58639	0.94432	0.52143	0.68675
501120	NM_000059.3:c.4186C>T	chr13:g.32338541:C>T	32338541	C	T	999	1	19	4	11	999	999	999	999	999	1	1	0.96804	0.9675	35	6.0064	0.95723	999	0.57559	0.56002	0.67969	999	0.36691	0.55848	0.4187	0.55881	0.61905	0.2241	999	999	999	999	999	999	999	0.81001	999	999	999	999	0.30862	0.85238	0.52143	0.38178
501150	NM_000059.3:c.4211C>A	chr13:g.32338566:C>A	32338566	C	A	999	1	19	4	11	999	999	999	999	999	999	3	0.87475	0.87314	35	6.29113	0.9615	999	0.43115	0.31858	0.46431	999	0.23359	0.55848	0.38343	0.55881	0.61905	0.06324	999	999	999	999	999	999	999	0.81001	999	999	999	999	0.21106	0.92317	0.52143	0.21519
501351	NM_000059.3:c.4397T>G	chr13:g.32338752:T>G	32338752	T	G	999	1	19	4	11	999	999	999	999	999	999	1	0.87572	0.87411	36	6.39393	0.96279	999	0.47271	0.63536	0.72937	999	0.59954	0.40923	0.41093	0.55881	0.61905	0.14354	999	999	999	999	999	999	999	0.81001	999	999	999	999	0.29364	0.95256	0.52143	0.31497
501400	NM_000059.3:c.4441G>T	chr13:g.32338796:G>T	32338796	G	T	999	1	19	4	11	999	999	999	999	999	999	1	0.87601	0.87442	35	6.08859	0.9586	999	0.59129	0.27521	0.42124	999	0.23848	0.40923	0.33034	0.55881	0.61905	0.21423	999	999	999	999	999	999	999	0.81001	999	999	999	999	0.41878	0.93605	0.52143	0.24579
501528	NM_000059.3:c.4543A>T	chr13:g.32338898:A>T	32338898	A	T	999	1	19	4	11	999	999	999	999	999	1	1	0.87661	0.87502	35	6.08317	0.95851	999	0.42922	0.36108	0.51163	999	0.49832	0.40923	0.44398	0.55881	0.61905	0.16136	999	999	999	999	999	999	999	0.81001	999	999	999	999	0.21893	0.88137	0.52143	0.16435
502038	NM_000059.3:c.5025T>A	chr13:g.32339380:T>A	32339380	T	A	999	1	19	4	11	999	999	999	999	999	999	1	0.88117	0.87967	33	5.08057	0.93447	999	0.32878	0.37042	0.53878	999	0.37579	0.55848	0.35891	0.15389	0.61905	0.20515	999	999	999	999	999	999	999	0.81001	999	999	999	999	0.19698	0.88466	0.52143	0.20586
502156	NM_000059.3:c.5130T>G	chr13:g.32339485:T>G	32339485	T	G	999	1	19	4	11	999	999	999	999	999	0.33	3	0.87348	0.87185	33	5.2421	0.93859	999	0.44709	0.26948	0.41179	999	0.2586	0.40923	0.24923	0.34648	0.61905	0.08542	999	999	999	999	999	999	999	0.81001	999	999	999	999	0.18205	0.92433	0.52143	0.23567
502504	NM_000059.3:c.5453C>A	chr13:g.32339808:C>A	32339808	C	A	999	1	19	4	11	999	999	999	999	999	999	1	0.88024	0.87872	35	5.99688	0.95706	999	0.34747	0.28674	0.42485	999	0.33773	0.55848	0.27528	0.34648	0.61905	0.19459	999	999	999	999	999	999	999	0.81001	999	999	999	999	0.2667	0.88246	0.52143	0.20994
503348	NM_000059.3:c.6218T>G	chr13:g.32340573:T>G	32340573	T	G	999	1	19	4	11	999	999	999	999	999	999	999	0.95746	0.95683	38	7.6162	0.98079	999	0.48272	0.77687	0.8428	999	0.91077	0.55848	0.74766	0.34648	0.61905	0.27806	999	999	999	999	999	999	999	0.81001	999	999	999	999	0.51579	0.93605	0.52143	0.59911
503353	NM_000059.3:c.6223A>T	chr13:g.32340578:A>T	32340578	A	T	999	1	19	4	11	999	999	999	999	999	999	1	0.972	0.97155	37	6.98278	0.97041	999	0.61113	0.48224	0.58902	999	0.37357	0.55848	0.43153	0.34648	0.61905	0.37596	999	999	999	999	999	999	999	0.81001	999	999	999	999	0.42386	0.95841	0.52143	0.75597
503456	NM_000059.3:c.6298C>T	chr13:g.32340653:C>T	32340653	C	T	999	1	19	4	11	999	999	999	999	999	999	1	0.87216	0.8705	35	6.32169	0.96189	999	0.51692	0.40725	0.58383	999	0.37357	0.55848	0.35903	0.34648	0.61905	0.12716	999	999	999	999	999	999	999	0.81001	999	999	999	999	0.31827	0.90138	0.52143	0.25796
503685	NM_000059.3:c.6484A>T	chr13:g.32340839:A>T	32340839	A	T	999	1	19	4	11	999	999	999	999	999	999	1	0.86726	0.86552	35	6.2509	0.96097	999	0.30437	0.22013	0.35861	999	0.06705	0.55848	0.42595	0.34648	0.33627	0.10641	999	999	999	999	999	999	999	0.81001	999	999	999	999	0.21278	0.95256	0.52143	0.16693
503851	NM_000059.3:c.6636T>A	chr13:g.32340991:T>A	32340991	T	A	999	1	19	4	11	999	999	999	999	999	1	1	0.87809	0.87653	36	6.86018	0.96866	999	0.47119	0.41679	0.57871	999	0.32998	0.55848	0.74766	0.55881	0.61905	0.07453	999	999	999	999	999	999	999	0.81001	999	999	999	999	0.31919	0.97643	0.52143	0.24179
509000	NM_000059.3:c.7672G>T	chr13:g.32357796:G>T	32357796	G	T	999	1	19	4	16	999	999	999	999	999	999	999	0.9786	0.97827	48	9.17503	0.9977	999	0.85011	0.97834	0.98434	999	0.70287	0.7944	0.74766	0.55881	0.67416	0.24603	999	999	999	999	999	999	999	0.81001	999	999	999	999	0.61376	0.94077	0.54788	0.7862
509037	NM_000059.3:c.7701T>A	chr13:g.32357825:T>A	32357825	T	A	999	1	19	4	16	999	999	999	999	999	999	1	0.95935	0.95874	36	6.75504	0.96725	999	0.43866	0.41489	0.54739	999	0.06478	0.7944	0.24657	0.55881	0.67416	0.37317	999	999	999	999	999	999	999	0.81001	999	999	999	999	0.49103	0.85449	0.54788	0.41399
509062	NM_000059.3:c.7732G>T	chr13:g.32357856:G>T	32357856	G	T	999	1	19	4	16	999	999	999	999	999	999	1	0.98345	0.98317	45	8.80858	0.99591	999	0.48997	0.98481	0.9907	999	0.70287	0.7944	0.74766	0.55881	0.67416	0.8433	999	999	999	999	999	999	999	0.81001	999	999	999	999	0.91302	0.91276	0.54788	0.92914
511025	NM_000059.3:c.8210T>A	chr13:g.32363412:T>A	32363412	T	A	999	1	19	4	18	999	999	999	999	999	999	1	0.8701	0.86841	34	5.48286	0.94517	999	0.40154	0.23627	0.36891	999	0.04521	0.97443	0.26906	0.55881	0.61905	0.06244	999	999	999	999	999	999	999	0.81001	999	999	999	999	0.41269	0.81658	0.56735	0.13485
513519	NM_000059.3:c.8417C>G	chr13:g.32370487:C>G	32370487	C	G	999	1	19	4	19	999	999	999	999	999	999	1	0.98345	0.98317	43	8.4342	0.99278	999	0.81005	0.87537	0.94033	999	0.50899	0.59785	0.45129	0.96076	0.67416	0.55875	999	999	999	999	999	999	999	0.81001	999	999	999	999	0.69297	0.91968	0.55174	0.84831
513748	NM_000059.3:c.8494G>T	chr13:g.32370962:G>T	32370962	G	T	999	1	19	4	20	999	999	999	999	999	999	1	0.96804	0.9675	51	9.63339	0.99885	999	0.76081	0.98987	0.99266	999	0.68917	0.59785	0.74766	0.50148	0.67416	0.8433	999	999	999	999	999	999	999	0.81001	999	999	999	999	0.90905	0.9255	0.55174	0.88266
515326	NM_000059.3:c.8660C>G	chr13:g.32376697:C>G	32376697	C	G	999	1	19	4	21	999	999	999	999	999	999	999	0.88034	0.87881	37	7.01031	0.97082	999	0.54127	0.59079	0.75182	999	0.75377	0.59785	0.32742	0.75317	0.67416	0.32324	999	999	999	999	999	999	999	0.81001	999	999	999	999	0.86737	0.8018	0.52414	0.28787
557644	NM_000059.3:c.724A>T	chr13:g.32330961:A>T	32330961	A	T	999	1	19	4	9	999	999	999	999	999	999	999	0.86974	0.86805	34	5.73832	0.95186	999	0.33224	0.26122	0.39013	999	0.25203	0.59785	0.43792	0.50148	0.67416	0.3373	999	999	999	999	999	999	999	0.81001	999	999	999	999	0.26896	0.86085	0.47442	0.22378
557832	NM_000059.3:c.1018G>T	chr13:g.32332496:G>T	32332496	G	T	999	1	19	4	10	999	999	999	999	999	999	999	0.88396	0.88249	33	4.99686	0.93238	999	0.68678	0.39497	0.57205	999	0.42887	0.59785	0.39042	0.06942	0.67416	0.12932	999	999	999	999	999	999	999	0.81001	999	999	999	999	0.33471	0.81559	0.48302	0.15701
557866	NM_000059.3:c.1156G>T	chr13:g.32332634:G>T	32332634	G	T	999	1	19	4	10	999	999	999	999	999	999	999	0.88447	0.88301	36	6.61132	0.96542	999	0.73807	0.72688	0.84886	999	0.84997	0.59785	0.74766	0.39905	0.67416	0.30907	999	999	999	999	999	999	999	0.81001	999	999	999	999	0.85365	0.898	0.48302	0.38598
558358	NM_000059.3:c.2099T>A	chr13:g.32336454:T>A	32336454	T	A	999	1	19	4	11	999	999	999	999	999	999	1	0.81019	0.80775	33	4.80044	0.92722	999	0.34731	0.35745	0.50981	999	0.56077	0.12157	0.37351	0.6058	0.67416	0.18992	999	999	999	999	999	999	999	0.81001	999	999	999	999	0.45958	0.81658	0.51144	0.2188
558371	NM_000059.3:c.2173A>T	chr13:g.32336528:A>T	32336528	A	T	999	1	19	4	11	999	999	999	999	999	999	999	0.81347	0.81107	31	4.37397	0.89695	999	0.22192	0.17641	0.29593	999	0.04706	0.12157	0.26547	0.39905	0.09195	0.19723	999	999	999	999	999	999	999	0.81001	999	999	999	999	0.21636	0.84713	0.51144	0.2068
558389	NM_000059.3:c.2244C>G	chr13:g.32336599:C>G	32336599	C	G	999	1	19	4	11	999	999	999	999	999	999	1	0.71778	0.71413	26	3.83394	0.73207	999	0.49036	0.18196	0.29146	999	0.08446	0.12157	0.24172	0.39905	0.67416	0.01573	999	999	999	999	999	999	999	0.81001	999	999	999	999	0.20283	0.82862	0.51144	0.12741
558424	NM_000059.3:c.2384C>G	chr13:g.32336739:C>G	32336739	C	G	999	1	19	4	11	999	999	999	999	999	1	1	0.87854	0.87698	35	5.94779	0.95619	999	0.60738	0.75893	0.87531	999	0.52402	0.12157	0.349	0.34648	0.67416	0.11371	999	999	999	999	999	999	999	0.81001	999	999	999	999	0.24945	0.90932	0.51144	0.39698
558430	NM_000059.3:c.2409T>A	chr13:g.32336764:T>A	32336764	T	A	999	1	19	4	11	999	999	999	999	999	0.5	2	0.89898	0.89771	32	4.69888	0.92386	999	0.57834	0.38747	0.53326	999	0.84361	0.59785	0.44625	0.34648	0.67416	0.08205	999	999	999	999	999	999	999	0.81001	999	999	999	999	0.44582	0.80572	0.51144	0.2325
558433	NM_000059.3:c.2410G>T	chr13:g.32336765:G>T	32336765	G	T	999	1	19	4	11	999	999	999	999	999	999	999	0.88644	0.88502	29.1	4.25231	0.87002	999	0.7015	0.30147	0.45713	999	0.28953	0.59785	0.28981	0.34648	0.67416	0.21803	999	999	999	999	999	999	999	0.81001	999	999	999	999	0.31477	0.84401	0.51144	0.21484
558530	NM_000059.3:c.2809C>T	chr13:g.32337164:C>T	32337164	C	T	999	1	19	4	11	999	999	999	999	999	1	1	0.91686	0.91583	35	5.86423	0.95459	999	0.83852	0.65368	0.78889	999	0.68647	0.7944	0.37289	0.15389	0.53088	0.38326	999	999	999	999	999	999	999	0.81001	999	999	999	999	0.40096	0.89689	0.51307	0.55463
558541	NM_000059.3:c.2833A>T	chr13:g.32337188:A>T	32337188	A	T	999	1	19	4	11	999	999	999	999	999	999	999	0.86762	0.86589	31	4.38044	0.89798	999	0.27127	0.19549	0.32383	999	0.03013	0.7944	0.2991	0.15389	0.07777	0.10454	999	999	999	999	999	999	999	0.81001	999	999	999	999	0.39107	0.86511	0.51307	0.10101
558721	NM_000059.3:c.3472G>T	chr13:g.32337827:G>T	32337827	G	T	999	1	19	4	11	999	999	999	999	999	1	1	0.87248	0.87083	35	5.81892	0.95365	999	0.61715	0.33489	0.49956	999	0.32998	0.7944	0.2948	0.55881	0.61905	0.10279	999	999	999	999	999	999	999	0.81001	999	999	999	999	0.23673	0.91968	0.51929	0.17972
558831	NM_000059.3:c.3870C>A	chr13:g.32338225:C>A	32338225	C	A	999	1	19	4	11	999	999	999	999	999	999	1	0.9352	0.93439	34	5.54345	0.94685	999	0.45452	0.5483	0.69396	999	0.5183	0.40923	0.29669	0.15389	0.33627	0.32383	999	999	999	999	999	999	999	0.81001	999	999	999	999	0.29759	0.9337	0.51929	0.19907
558885	NM_000059.3:c.4057G>T	chr13:g.32338412:G>T	32338412	G	T	999	1	19	4	11	999	999	999	999	999	999	999	0.87282	0.87117	34	5.69276	0.95078	999	0.62428	0.36126	0.5342	999	0.28644	0.55848	0.38974	0.34648	0.61905	0.10893	999	999	999	999	999	999	999	0.81001	999	999	999	999	0.36025	0.81758	0.52143	0.21997
558904	NM_000059.3:c.4135C>T	chr13:g.32338490:C>T	32338490	C	T	999	1	19	4	11	999	999	999	999	999	999	1	0.87509	0.87348	34	5.7878	0.95299	999	0.60738	0.33086	0.47569	999	0.33673	0.55848	0.40981	0.34648	0.61905	0.15473	999	999	999	999	999	999	999	0.81001	999	999	999	999	0.88608	0.91968	0.52143	0.208
558922	NM_000059.3:c.4197T>A	chr13:g.32338552:T>A	32338552	T	A	999	1	19	4	11	999	999	999	999	999	999	999	0.87895	0.8774	35	5.86369	0.95458	999	0.4262	0.41458	0.57835	999	0.55644	0.55848	0.48965	0.55881	0.61905	0.12658	999	999	999	999	999	999	999	0.81001	999	999	999	999	0.42664	0.90138	0.52143	0.22065
559377	NM_000059.3:c.5816T>A	chr13:g.32340171:T>A	32340171	T	A	999	1	19	4	11	999	999	999	999	999	999	999	0.87864	0.87709	35	5.97826	0.95674	999	0.37356	0.3328	0.47759	999	0.53567	0.55848	0.31555	0.11973	0.61905	0.14168	999	999	999	999	999	999	999	0.81001	999	999	999	999	0.20155	0.98657	0.52143	0.20445
560058	NM_000059.3:c.6851C>G	chr13:g.32344567:C>G	32344567	C	G	999	1	19	4	12	999	999	999	999	999	1	1	0.972	0.97155	41	8.07245	0.98822	999	0.82195	0.81244	0.90924	999	0.4688	0.40923	0.40362	0.34648	0.61905	0.30272	999	999	999	999	999	999	999	0.81001	999	999	999	999	0.58654	0.8902	0.52873	0.62928
560070	NM_000059.3:c.6920C>A	chr13:g.32344636:C>A	32344636	C	A	999	1	19	4	12	999	999	999	999	999	1	1	0.95935	0.95874	39	7.69036	0.98208	999	0.73866	0.47376	0.59862	999	0.47196	0.55848	0.29711	0.34648	0.61905	0.21485	999	999	999	999	999	999	999	0.81001	999	999	999	999	0.41133	0.90138	0.52966	0.21136
562125	NM_000059.3:c.8029G>T	chr13:g.32363231:G>T	32363231	G	T	999	1	19	4	18	999	999	999	999	999	0.4	5	0.98769	0.98747	44	8.6875	0.99506	999	0.82336	0.99165	0.99394	999	0.68373	0.7944	0.74766	0.55881	0.61905	0.8433	999	999	999	999	999	999	999	0.81001	999	999	999	999	0.92114	0.87049	0.56735	0.94618
563072	NM_000059.3:c.8548G>T	chr13:g.32371016:G>T	32371016	G	T	999	1	19	4	20	999	999	999	999	999	999	2	0.96804	0.9675	51	9.59337	0.99878	999	0.79373	0.98901	0.99181	999	0.68917	0.59785	0.74766	0.50148	0.67416	0.55875	999	999	999	999	999	999	999	0.81001	999	999	999	999	0.90905	0.83473	0.55174	0.76186
563918	NM_000059.3:c.8777T>G	chr13:g.32379339:T>G	32379339	T	G	999	1	19	4	22	999	999	999	999	999	1	1	0.972	0.97155	38	7.52262	0.97918	999	0.44442	0.56807	0.67608	999	0.52019	0.7944	0.31623	0.75317	0.36904	0.171	999	999	999	999	999	999	999	0.81001	999	999	999	999	0.57393	0.8266	0.50837	0.41179
576097	NM_000059.3:c.1202C>A	chr13:g.32332680:C>A	32332680	C	A	999	1	19	4	10	999	999	999	999	999	0.5	2	0.90647	0.9053	35	6.18658	0.96007	999	0.58469	0.62597	0.74673	999	0.84997	0.59785	0.74766	0.06942	0.67416	0.40136	999	999	999	999	999	999	999	0.81001	999	999	999	999	0.85365	0.93487	0.48302	0.58462
576160	NM_000059.3:c.1364C>G	chr13:g.32332842:C>G	32332842	C	G	999	1	19	4	10	999	999	999	999	999	0.5	2	0.94398	0.94319	32	4.7284	0.92493	999	0.63453	0.42922	0.60096	999	0.45383	0.12157	0.44174	0.06942	0.67416	0.06749	999	999	999	999	999	999	999	0.81001	999	999	999	999	0.40836	0.85238	0.48401	0.22362
576198	NM_000059.3:c.1495C>T	chr13:g.32332973:C>T	32332973	C	T	999	1	19	4	10	999	999	999	999	999	0.5	2	0.8101	0.80766	32	4.60952	0.91988	999	0.70961	0.3184	0.47749	999	0.3977	0.12157	0.35927	0.06942	0.05528	0.16164	999	999	999	999	999	999	999	0.81001	999	999	999	999	0.28068	0.84817	0.49152	0.12672
576600	NM_000059.3:c.2722G>T	chr13:g.32337077:G>T	32337077	G	T	999	1	19	4	11	999	999	999	999	999	999	999	0.9352	0.93439	36	6.64214	0.96581	999	0.76756	0.66495	0.80827	999	0.69729	0.7944	0.39355	0.34648	0.53088	0.62929	999	999	999	999	999	999	999	0.81001	999	999	999	999	0.47076	0.91736	0.51144	0.33366
577022	NM_000059.3:c.3972T>G	chr13:g.32338327:T>G	32338327	T	G	999	1	19	4	11	999	999	999	999	999	999	1	0.88671	0.88528	33	4.78835	0.92687	999	0.59738	0.30136	0.44479	999	0.36041	0.55848	0.40117	0.34648	0.33627	0.05689	999	999	999	999	999	999	999	0.81001	999	999	999	999	0.38717	0.81063	0.52143	0.17944
577152	NM_000059.3:c.4321G>T	chr13:g.32338676:G>T	32338676	G	T	999	1	19	4	11	999	999	999	999	999	1	1	0.9786	0.97827	36	6.95644	0.97002	999	0.81703	0.94189	0.96354	999	0.96415	0.55848	0.74766	0.34648	0.61905	0.24718	999	999	999	999	999	999	999	0.81001	999	999	999	999	0.69452	0.93018	0.52143	0.70327
577205	NM_000059.3:c.4504C>T	chr13:g.32338859:C>T	32338859	C	T	999	1	19	4	11	999	999	999	999	999	1	1	0.8773	0.87572	34	5.56423	0.94742	999	0.67235	0.44107	0.59862	999	0.25351	0.40923	0.34495	0.55881	0.61905	0.13032	999	999	999	999	999	999	999	0.81001	999	999	999	999	0.46533	0.91391	0.52143	0.31222
577451	NM_000059.3:c.5279C>A	chr13:g.32339634:C>A	32339634	C	A	999	1	19	4	11	999	999	999	999	999	999	1	0.89022	0.88884	35	6.27143	0.96124	999	0.74101	0.51685	0.63725	999	0.52211	0.40923	0.29427	0.15389	0.33627	0.24751	999	999	999	999	999	999	999	0.81001	999	999	999	999	0.26917	0.87808	0.52143	0.19654
577757	NM_000059.3:c.6116T>G	chr13:g.32340471:T>G	32340471	T	G	999	1	19	4	11	999	999	999	999	999	999	1	0.87538	0.87377	34	5.63864	0.9494	999	0.32134	0.2622	0.40778	999	0.16183	0.55848	0.27118	0.34648	0.61905	0.0533	999	999	999	999	999	999	999	0.81001	999	999	999	999	0.26834	0.91276	0.52143	0.26279
578391	NM_000059.3:c.7419T>A	chr13:g.32355272:T>A	32355272	T	A	999	1	19	4	14	999	999	999	999	999	999	2	0.86833	0.86661	36	6.8327	0.96829	999	0.46002	0.35144	0.52407	999	0.21262	0.7944	0.27202	0.39905	0.67416	0.04463	999	999	999	999	999	999	999	0.81001	999	999	999	999	0.17724	0.86297	0.54702	0.18929
579040	NM_000059.3:c.8467C>T	chr13:g.32370537:C>T	32370537	C	T	999	1	19	4	19	999	999	999	999	999	1	2	0.9786	0.97827	46	8.98121	0.99688	999	0.81493	0.90378	0.94948	999	0.71428	0.59785	0.32321	0.50148	0.67416	0.62929	999	999	999	999	999	999	999	0.81001	999	999	999	999	0.91691	0.97426	0.55174	0.60197
586261	NM_000059.3:c.3G>T	chr13:g.32316463:G>T	32316463	G	T	999	1	18	4	2	999	0	1	1	0.511	0.33	3	0.84425	0.8422	24.2	3.33877	0.5999	0.94478	0.78846	0.71566	0.7264	0.00817	0.73797	0.07192	0.74766	0.00183	0.06265	0.8433	0.99397	999	0.93832	0.05801	0.99837	0.06572	0.99914	0.81001	0.25551	999	999	0.71391	0.7972	0.9255	0.32732	0.53147
588908	NM_000059.3:c.5006T>G	chr13:g.32339361:T>G	32339361	T	G	999	1	19	4	11	999	999	999	999	999	999	1	0.8773	0.87572	35	6.28507	0.96142	999	0.36405	0.45121	0.59345	999	0.96695	0.40923	0.45857	0.34648	0.61905	0.16844	999	999	999	999	999	999	999	0.81001	999	999	999	999	0.26699	0.93252	0.52143	0.2244
590077	NM_000059.3:c.6866T>G	chr13:g.32344582:T>G	32344582	T	G	999	1	19	4	12	999	999	999	999	999	999	1	0.97509	0.9747	43	8.49391	0.99338	999	0.48902	0.81277	0.87235	999	0.64894	0.55848	0.74766	0.34648	0.61905	0.62929	999	999	999	999	999	999	999	0.81001	999	999	999	999	0.60732	0.93018	0.52873	0.7068
591122	NM_000059.3:c.8509G>T	chr13:g.32370977:G>T	32370977	G	T	999	1	19	4	20	999	999	999	999	999	1	1	0.95935	0.95874	48	9.22278	0.99786	999	0.40447	0.96647	0.97816	999	0.68917	0.59785	0.74766	0.96076	0.67416	0.8433	999	999	999	999	999	999	999	0.81001	999	999	999	999	0.90905	0.8566	0.55174	0.64761
598663	NM_000059.3:c.2T>C	chr13:g.32316462:T>C	32316462	T	C	999	1	18	4	2	999	0	1	1	0.863	999	4	0.81118	0.80874	24.1	3.28468	0.58652	0.91547	0.56214	0.65636	0.67486	0.00903	0.73797	0.07192	0.74766	0.00183	0.06265	0.8433	0.99022	999	0.93679	0.05321	0.9978	0.11483	0.99904	0.81001	0.35399	999	999	0.67108	0.57219	0.89912	0.32732	0.46988
598691	NM_000059.3:c.57C>A	chr13:g.32316517:C>A	32316517	C	A	999	1	19	4	2	999	999	999	999	999	999	1	0.95574	0.95508	37	7.12418	0.97255	999	0.62202	0.66552	0.75326	999	0.52967	0.08562	0.74766	0.00183	0.64577	0.62929	999	999	999	999	999	999	999	0.81001	999	999	999	999	0.31291	0.72656	0.32732	0.39402
598832	NM_000059.3:c.376C>T	chr13:g.32325135:C>T	32325135	C	T	999	1	19	4	4	999	999	999	999	999	999	1	0.76311	0.76003	33	5.22334	0.93809	999	0.76571	0.37708	0.53437	999	0.65942	0.7944	0.74766	0.50148	0.67416	0.15528	999	999	999	999	999	999	999	0.81001	999	999	999	999	0.57759	0.71232	0.42639	0.16765
598879	NM_000059.3:c.473C>G	chr13:g.32326148:C>G	32326148	C	G	999	1	19	4	5	999	999	999	999	999	999	1	0.94859	0.94782	35	6.24522	0.96089	999	0.6844	0.64475	0.78257	999	0.46726	0.49859	0.51787	0.50148	0.67416	0.22018	999	999	999	999	999	999	999	0.81001	999	999	999	999	0.26966	0.72567	0.43675	0.32333
599088	NM_000059.3:c.910G>T	chr13:g.32332388:G>T	32332388	G	T	999	1	19	4	10	999	999	999	999	999	999	1	0.95413	0.95345	35	6.26762	0.96119	999	0.69839	0.74542	0.84269	999	0.43556	0.59785	0.36869	0.6058	0.67416	0.24403	999	999	999	999	999	999	999	0.81001	999	999	999	999	0.26829	0.83371	0.48302	0.47086
599133	NM_000059.3:c.1024G>T	chr13:g.32332502:G>T	32332502	G	T	999	1	19	4	10	999	999	999	999	999	999	999	0.96804	0.9675	35	6.28476	0.96141	999	0.75112	0.74617	0.86307	999	0.56512	0.59785	0.47345	0.06942	0.67416	0.25981	999	999	999	999	999	999	999	0.81001	999	999	999	999	0.468	0.87265	0.48302	0.48623
599191	NM_000059.3:c.1219C>T	chr13:g.32332697:C>T	32332697	C	T	999	1	19	4	10	999	999	999	999	999	0.5	2	0.96164	0.96104	34	5.65447	0.94981	999	0.75413	0.54037	0.6805	999	0.43153	0.59785	0.38974	0.39905	0.67416	0.22582	999	999	999	999	999	999	999	0.81001	999	999	999	999	0.28423	0.91391	0.48302	0.28699
599254	NM_000059.3:c.1384G>T	chr13:g.32332862:G>T	32332862	G	T	999	1	19	4	10	999	999	999	999	999	0.33	3	0.8307	0.8285	30	4.34929	0.89261	999	0.64571	0.32604	0.49103	999	0.40014	0.59785	0.36174	0.06942	0.09195	0.23317	999	999	999	999	999	999	999	0.81001	999	999	999	999	0.26338	0.90704	0.48401	0.25914
599362	NM_000059.3:c.1736T>G	chr13:g.32333214:T>G	32333214	T	G	999	1	19	4	10	999	999	999	999	999	999	2	0.972	0.97155	36	6.80139	0.96786	999	0.46969	0.78127	0.84763	999	0.81386	0.59785	0.74766	0.06942	0.67416	0.3139	999	999	999	999	999	999	999	0.81001	999	999	999	999	0.61745	0.86191	0.49152	0.66038
599621	NM_000059.3:c.2476G>T	chr13:g.32336831:G>T	32336831	G	T	999	1	19	4	11	999	999	999	999	999	1	1	0.915	0.91394	35	5.81179	0.9535	999	0.69653	0.48148	0.65081	999	0.41483	0.12157	0.28193	0.34648	0.67416	0.19903	999	999	999	999	999	999	999	0.81001	999	999	999	999	0.25187	0.81459	0.51144	0.24972
599779	NM_000059.3:c.2967C>G	chr13:g.32337322:C>G	32337322	C	G	999	1	19	4	11	999	999	999	999	999	999	1	0.73125	0.72775	33	4.89485	0.9298	999	0.39833	0.20968	0.34227	999	0.05922	0.7944	0.26054	0.15389	0.61905	0.06989	999	999	999	999	999	999	999	0.81001	999	999	999	999	0.36231	0.80473	0.51307	0.20117
599789	NM_000059.3:c.3002C>G	chr13:g.32337357:C>G	32337357	C	G	999	1	19	4	11	999	999	999	999	999	999	2	0.87692	0.87534	34	5.42999	0.9437	999	0.49208	0.3911	0.5328	999	0.3572	0.7944	0.26754	0.34648	0.61905	0.10216	999	999	999	999	999	999	999	0.81001	999	999	999	999	0.29846	0.86404	0.51307	0.25963
599914	NM_000059.3:c.3358G>T	chr13:g.32337713:G>T	32337713	G	T	999	1	19	4	11	999	999	999	999	999	1	1	0.9786	0.97827	38	7.48442	0.97852	999	0.85335	0.98399	0.98611	999	0.9039	0.7944	0.74766	0.34648	0.61905	0.62929	999	999	999	999	999	999	999	0.81001	999	999	999	999	0.59067	0.8566	0.51929	0.6784
599924	NM_000059.3:c.3385C>T	chr13:g.32337740:C>T	32337740	C	T	999	1	19	4	11	999	999	999	999	999	999	1	0.98345	0.98317	38	7.4861	0.97855	999	0.94276	0.98399	0.98768	999	0.9039	0.7944	0.74766	0.55881	0.61905	0.62929	999	999	999	999	999	999	999	0.81001	999	999	999	999	0.97204	0.81261	0.51929	0.75211
600012	NM_000059.3:c.3637G>T	chr13:g.32337992:G>T	32337992	G	T	999	1	19	4	11	999	999	999	999	999	999	1	0.94769	0.94693	33	5.2453	0.93867	999	0.72561	0.54633	0.69209	999	0.26736	0.12157	0.25519	0.55881	0.61905	0.23878	999	999	999	999	999	999	999	0.81001	999	999	999	999	0.37327	0.85027	0.51929	0.14082
600036	NM_000059.3:c.3703C>T	chr13:g.32338058:C>T	32338058	C	T	999	1	19	4	11	999	999	999	999	999	999	1	0.95935	0.95874	36	6.42527	0.96317	999	0.88017	0.68041	0.80536	999	0.64147	0.59785	0.36515	0.34648	0.61905	0.24457	999	999	999	999	999	999	999	0.81001	999	999	999	999	0.5789	0.95139	0.51929	0.44118
600108	NM_000059.3:c.3895G>T	chr13:g.32338250:G>T	32338250	G	T	999	1	19	4	11	999	999	999	999	999	999	1	0.92789	0.927	37	7.11224	0.97236	999	0.73218	0.76099	0.87952	999	0.91418	0.40923	0.50053	0.15389	0.33627	0.24608	999	999	999	999	999	999	999	0.81001	999	999	999	999	0.88511	0.94432	0.51929	0.63357
600444	NM_000059.3:c.4822G>T	chr13:g.32339177:G>T	32339177	G	T	999	1	19	4	11	999	999	999	999	999	999	1	0.87248	0.87083	32	4.61673	0.92026	999	0.64522	0.2602	0.40885	999	0.19998	0.55848	0.32577	0.34648	0.61905	0.04619	999	999	999	999	999	999	999	0.81001	999	999	999	999	0.2338	0.90818	0.52143	0.21178
600522	NM_000059.3:c.5047C>T	chr13:g.32339402:C>T	32339402	C	T	999	1	19	4	11	999	999	999	999	999	999	1	0.87442	0.8728	33	5.21373	0.93785	999	0.39414	0.29791	0.45876	999	0.24559	0.55848	0.2458	0.34648	0.61905	0.13438	999	999	999	999	999	999	999	0.81001	999	999	999	999	0.52249	0.86725	0.52143	0.16845
600526	NM_000059.3:c.5054C>G	chr13:g.32339409:C>G	32339409	C	G	999	1	19	4	11	999	999	999	999	999	0.5	2	0.88908	0.88767	34	5.50927	0.94591	999	0.63453	0.43838	0.60741	999	0.64147	0.55848	0.34777	0.34648	0.61905	0.26659	999	999	999	999	999	999	999	0.81001	999	999	999	999	0.3046	0.95139	0.52143	0.21772
600629	NM_000059.3:c.5271T>A	chr13:g.32339626:T>A	32339626	T	A	999	1	19	4	11	999	999	999	999	999	999	1	0.87787	0.8763	33	5.30271	0.9402	999	0.50189	0.32938	0.48082	999	0.44525	0.55848	0.28712	0.15389	0.33627	0.01732	999	999	999	999	999	999	999	0.81001	999	999	999	999	0.27582	0.90251	0.52143	0.2264
600819	NM_000059.3:c.5750C>G	chr13:g.32340105:C>G	32340105	C	G	999	1	19	4	11	999	999	999	999	999	0.5	2	0.8773	0.87572	37	7.22087	0.97409	999	0.69963	0.58667	0.74296	999	0.45097	0.55848	0.31424	0.11973	0.61905	0.22938	999	999	999	999	999	999	999	0.81001	999	999	999	999	0.564	0.95608	0.52143	0.15573
601014	NM_000059.3:c.6232G>T	chr13:g.32340587:G>T	32340587	G	T	999	1	19	4	11	999	999	999	999	999	999	1	0.9786	0.97827	39	7.67353	0.98178	999	0.48509	0.93708	0.96149	999	0.91077	0.55848	0.74766	0.34648	0.61905	0.48594	999	999	999	999	999	999	999	0.81001	999	999	999	999	0.97382	0.94668	0.52143	0.5494
601108	NM_000059.3:c.6415G>T	chr13:g.32340770:G>T	32340770	G	T	999	1	19	4	11	999	999	999	999	999	999	2	0.86833	0.86661	35	6.26152	0.96111	999	0.38046	0.32448	0.4946	999	0.15527	0.55848	0.40607	0.34648	0.61905	0.14979	999	999	999	999	999	999	999	0.81001	999	999	999	999	0.21695	0.88909	0.52143	0.27745
601171	NM_000059.3:c.6500T>G	chr13:g.32340855:T>G	32340855	T	G	999	1	19	4	11	999	999	999	999	999	999	1	0.90518	0.904	34	5.57648	0.94776	999	0.37697	0.31588	0.46368	999	0.42108	0.55848	0.74766	0.55881	0.33627	0.25478	999	999	999	999	999	999	999	0.81001	999	999	999	999	0.3753	0.96072	0.52143	0.25929
601232	NM_000059.3:c.6656C>A	chr13:g.32341011:C>A	32341011	C	A	999	1	19	4	11	999	999	999	999	999	999	1	0.95935	0.95874	37	7.28344	0.97511	999	0.70773	0.66997	0.77435	999	0.3215	0.55848	0.74766	0.55881	0.61905	0.14642	999	999	999	999	999	999	999	0.81001	999	999	999	999	0.31245	0.79889	0.52143	0.54184
601290	NM_000059.3:c.6800C>G	chr13:g.32341155:C>G	32341155	C	G	999	1	19	4	11	999	999	999	999	999	0.33	3	0.972	0.97155	36	6.85743	0.96862	999	0.78587	0.81154	0.90223	999	0.84997	0.40923	0.74766	0.34648	0.61905	0.1918	999	999	999	999	999	999	999	0.81001	999	999	999	999	0.53217	0.98268	0.52143	0.47041
601510	NM_000059.3:c.7390C>T	chr13:g.32355243:C>T	32355243	C	T	999	1	19	4	14	999	999	999	999	999	999	1	0.89592	0.89462	36	6.7446	0.96711	999	0.62428	0.46857	0.63075	999	0.53567	0.59785	0.35915	0.39905	0.67416	0.15039	999	999	999	999	999	999	999	0.81001	999	999	999	999	0.30263	0.85554	0.54609	0.24039
601546	NM_000059.3:c.7453C>T	chr13:g.32356445:C>T	32356445	C	T	999	1	19	4	15	999	999	999	999	999	999	2	0.9786	0.97827	50	9.57963	0.99876	999	0.69161	0.70299	0.79945	999	0.41483	0.7944	0.3034	0.50148	0.67416	0.28756	999	999	999	999	999	999	999	0.81001	999	999	999	999	0.55999	0.94668	0.54702	0.76683
601722	NM_000059.3:c.7815T>A	chr13:g.32362532:T>A	32362532	T	A	999	1	19	4	17	999	999	999	999	999	999	1	0.9786	0.97827	42	8.30407	0.99131	999	0.58505	0.79861	0.84875	999	0.87293	0.59785	0.34636	0.55881	0.67416	0.8433	999	999	999	999	999	999	999	0.81001	999	999	999	999	0.52945	0.90138	0.56465	0.69884
602007	NM_000059.3:c.8437G>T	chr13:g.32370507:G>T	32370507	G	T	999	1	19	4	19	999	999	999	999	999	999	1	0.98769	0.98747	46	8.88452	0.99637	999	0.55655	0.99482	0.99631	999	0.71428	0.59785	0.74766	0.50148	0.67416	0.8433	999	999	999	999	999	999	999	0.81001	999	999	999	999	0.91691	0.96072	0.55174	0.96081
602190	NM_000059.3:c.8800C>T	chr13:g.32379362:C>T	32379362	C	T	999	1	19	4	22	999	999	999	999	999	999	999	0.98345	0.98317	43	8.53871	0.99381	999	0.78138	0.96511	0.97474	999	0.84997	0.7944	0.74766	0.75317	0.36904	0.62929	999	999	999	999	999	999	999	0.81001	999	999	999	999	0.97305	0.87917	0.50837	0.60939
602201	NM_000059.3:c.8827C>T	chr13:g.32379389:C>T	32379389	C	T	999	1	19	4	22	999	999	999	999	999	0.5	2	0.9786	0.97827	43	8.45936	0.99304	999	0.7369	0.95093	0.96529	999	0.84997	0.7944	0.43007	0.75317	0.36904	0.38612	999	999	999	999	999	999	999	0.81001	999	999	999	999	0.97305	0.90251	0.50837	0.51271
598664	NM_000059.3:c.2T>G	chr13:g.32316462:T>G	32316462	T	G	8.95e-05	1	18	4	2	999	0	1	1	0.935	999	4	0.55696	0.69086	24.8	3.53554	0.6501	0.78687	0.37559	0.65636	0.67486	0.00912	0.73797	0.07192	0.74766	0.00183	0.06265	0.8433	0.99145	999	0.93928	0.05321	0.99656	0.11483	0.99599	0.81001	0.35399	999	999	0.65077	0.57219	0.80375	0.32732	0.48906
521331	NM_000059.3:c.9649-1G>C	chr13:g.32398161:G>C	32398161	G	C	0.0002089	1	14	4	999	26	999	999	999	999	999	1	999	999	999	999	999	999	999	999	999	999	999	999	999	999	999	999	999	999	999	999	999	999	999	999	999	999	999	999	999	999	999	999
601802	NM_000059.3:c.7977-1G>T	chr13:g.32363178:G>T	32363178	G	T	0.000641	1	14	4	999	17	999	999	999	999	0.3	6	999	999	999	999	999	999	999	999	999	999	999	999	999	999	999	999	999	999	999	999	999	999	999	999	999	999	999	999	999	999	999	999
497207	NM_000059.3:c.1097T>A	chr13:g.32332575:T>A	32332575	T	A	999	1	19	4	10	999	999	999	999	999	999	1	0.73579	0.73235	34	5.47434	0.94494	999	0.32833	0.3138	0.46047	999	0.23498	0.59785	0.32265	0.06942	0.67416	0.12237	999	999	999	999	999	999	999	0.81001	999	999	999	999	0.14815	0.82057	0.48302	0.1404
557838	NM_000059.3:c.1048G>T	chr13:g.32332526:G>T	32332526	G	T	999	1	19	4	10	999	999	999	999	999	1	1	0.87742	0.87583	28.9	4.22236	0.86146	999	0.6082	0.3996	0.57758	999	0.40374	0.59785	0.38264	0.06942	0.67416	0.09551	999	999	999	999	999	999	999	0.81001	999	999	999	999	0.10734	0.82862	0.48302	0.11537
590091	NM_000059.3:c.6901G>T	chr13:g.32344617:G>T	32344617	G	T	999	1	19	4	12	999	999	999	999	999	999	1	0.88741	0.88599	48	9.23826	0.99791	999	0.74042	0.7101	0.81823	999	0.3551	0.55848	0.27161	0.34648	0.61905	0.08847	999	999	999	999	999	999	999	0.81001	999	999	999	999	0.13728	0.90025	0.52966	0.29988
497165	NM_000059.3:c.1051A>T	chr13:g.32332529:A>T	32332529	A	T	999	1	19	4	10	999	999	999	999	999	999	999	0.75566	0.75247	30	4.34879	0.89253	999	0.25256	0.21537	0.33498	999	0.12189	0.59785	0.3125	0.06942	0.67416	0.0618	999	999	999	999	999	999	999	0.81001	999	999	999	999	0.14309	0.83987	0.48302	0.21589
500927	NM_000059.3:c.4022C>G	chr13:g.32338377:C>G	32338377	C	G	999	1	19	4	11	999	999	999	999	999	999	999	0.87509	0.87348	34	5.5403	0.94677	999	0.55291	0.41176	0.58584	999	0.44383	0.55848	0.38161	0.34648	0.33627	0.06589	999	999	999	999	999	999	999	0.81001	999	999	999	999	0.10731	0.92084	0.52143	0.16198
501498	NM_000059.3:c.4519C>T	chr13:g.32338874:C>T	32338874	C	T	999	1	19	4	11	999	999	999	999	999	1	1	0.87661	0.87502	34	5.34358	0.94131	999	0.67801	0.40656	0.57579	999	0.63387	0.40923	0.4628	0.55881	0.61905	0.36173	999	999	999	999	999	999	999	0.81001	999	999	999	999	0.15188	0.93959	0.52143	0.14045
502750	NM_000059.3:c.5683G>T	chr13:g.32340038:G>T	32340038	G	T	999	1	19	4	11	999	999	999	999	999	0.5	2	0.86726	0.86552	32	4.51055	0.91331	999	0.36594	0.13398	0.2362	999	0.03168	0.55848	0.30399	0.34648	0.61905	0.08778	999	999	999	999	999	999	999	0.81001	999	999	999	999	0.10936	0.87049	0.52143	0.11366
503843	NM_000059.3:c.6628G>T	chr13:g.32340983:G>T	32340983	G	T	999	1	19	4	11	999	999	999	999	999	1	1	0.8708	0.86912	38	7.50489	0.97887	999	0.59856	0.62967	0.77806	999	0.55429	0.55848	0.74766	0.55881	0.61905	0.29014	999	999	999	999	999	999	999	0.81001	999	999	999	999	0.1236	0.98268	0.52143	0.21277
599684	NM_000059.3:c.2689G>T	chr13:g.32337044:G>T	32337044	G	T	999	1	19	4	11	999	999	999	999	999	0.75	4	0.86289	0.8611	33	4.86575	0.92905	999	0.62841	0.31368	0.47238	999	0.22158	0.7944	0.27686	0.34648	0.53088	0.19483	999	999	999	999	999	999	999	0.81001	999	999	999	999	0.16241	0.91621	0.51144	0.10527
600413	NM_000059.3:c.4729G>T	chr13:g.32339084:G>T	32339084	G	T	999	1	19	4	11	999	999	999	999	999	999	1	0.85365	0.85174	33	5.13015	0.9357	999	0.51668	0.19444	0.30747	999	0.1303	0.40923	0.32121	0.55881	0.61905	0.05476	999	999	999	999	999	999	999	0.81001	999	999	999	999	0.15601	0.94432	0.52143	0.18543
600610	NM_000059.3:c.5219T>G	chr13:g.32339574:T>G	32339574	T	G	999	1	19	4	11	999	999	999	999	999	0.5	2	0.87765	0.87607	34	5.74578	0.95204	999	0.34512	0.30276	0.45232	999	0.34986	0.55848	0.27126	0.34648	0.61905	0.13483	999	999	999	999	999	999	999	0.81001	999	999	999	999	0.108	0.94668	0.52143	0.24493
600971	NM_000059.3:c.6141T>A	chr13:g.32340496:T>A	32340496	T	A	999	1	19	4	11	999	999	999	999	999	999	1	0.87538	0.87377	34	5.67097	0.95023	999	0.52346	0.20583	0.32632	999	0.2012	0.40923	0.35657	0.34648	0.61905	0.02355	999	999	999	999	999	999	999	0.81001	999	999	999	999	0.12576	0.91736	0.52143	0.12577
600972	NM_000059.3:c.6141T>G	chr13:g.32340496:T>G	32340496	T	G	999	1	19	4	11	999	999	999	999	999	999	2	0.87538	0.87377	34	5.68798	0.95066	999	0.496	0.20583	0.32632	999	0.2012	0.40923	0.35657	0.34648	0.61905	0.02355	999	999	999	999	999	999	999	0.81001	999	999	999	999	0.12576	0.91736	0.52143	0.12251
601228	NM_000059.3:c.6649A>T	chr13:g.32341004:A>T	32341004	A	T	999	1	19	4	11	999	999	999	999	999	999	1	0.95935	0.95874	37	7.2335	0.97429	999	0.62157	0.52863	0.64019	999	0.33872	0.55848	0.74766	0.55881	0.61905	0.28688	999	999	999	999	999	999	999	0.81001	999	999	999	999	0.14271	0.88246	0.52143	0.43062
502165	NM_000059.3:c.5142T>G	chr13:g.32339497:T>G	32339497	T	G	999	1	19	4	11	999	999	999	999	999	1	1	0.87509	0.87348	32	4.61248	0.92005	999	0.41791	0.24828	0.38777	999	0.15392	0.40923	0.23596	0.15389	0.61905	0.1588	999	999	999	999	999	999	999	0.81001	999	999	999	999	0.32612	0.75192	0.52143	0.21769
507826	NM_000059.3:c.7103T>A	chr13:g.32354956:T>A	32354956	T	A	999	1	19	4	14	999	999	999	999	999	999	999	0.87631	0.87471	36	6.92651	0.96959	999	0.44289	0.34383	0.46711	999	0.26372	0.59785	0.17734	0.39905	0.67416	0.08233	999	999	999	999	999	999	999	0.81001	999	999	999	999	0.33418	0.90025	0.54609	0.27368
513823	NM_000059.3:c.8562T>A	chr13:g.32371030:T>A	32371030	T	A	999	1	19	4	20	999	999	999	999	999	999	1	0.95112	0.95039	40	7.98225	0.98687	999	0.62157	0.67083	0.74989	999	0.47504	0.59785	0.21165	0.50148	0.67416	0.25311	999	999	999	999	999	999	999	0.81001	999	999	999	999	0.43891	0.89577	0.55174	0.41647
515394	NM_000059.3:c.8725A>T	chr13:g.32376762:A>T	32376762	A	T	999	1	19	4	21	999	999	999	999	999	999	999	0.911	0.90989	39	7.83799	0.98456	999	0.50127	0.46621	0.59573	999	0.32241	0.59785	0.17726	0.75317	0.95156	0.22612	999	999	999	999	999	999	999	0.81001	999	999	999	999	0.29791	0.85872	0.52414	0.3605
516237	NM_000059.3:c.8931T>G	chr13:g.32379493:T>G	32379493	T	G	999	1	19	4	22	999	999	999	999	999	0.5	2	0.87313	0.87149	35	6.32475	0.96193	999	0.27944	0.26776	0.40932	999	0.09274	0.7944	0.15254	0.55881	0.67416	0.47681	999	999	999	999	999	999	999	0.81001	999	999	999	999	0.54032	0.84922	0.50837	0.23842
559201	NM_000059.3:c.5217T>G	chr13:g.32339572:T>G	32339572	T	G	999	1	19	4	11	999	999	999	999	999	999	4	0.87538	0.87377	33	5.0121	0.93276	999	0.39272	0.21716	0.35094	999	0.09062	0.55848	0.23972	0.34648	0.61905	0.08915	999	999	999	999	999	999	999	0.81001	999	999	999	999	0.40692	0.93252	0.52143	0.23038
561062	NM_000059.3:c.7018G>T	chr13:g.32354871:G>T	32354871	G	T	999	1	19	4	14	999	999	999	999	999	999	999	0.86869	0.86698	35	6.21333	0.96045	999	0.34411	0.20789	0.33841	999	0.07433	0.59785	0.17311	0.06942	0.67416	0.18128	999	999	999	999	999	999	999	0.81001	999	999	999	999	0.44126	0.85979	0.54609	0.21645
561166	NM_000059.3:c.7433T>G	chr13:g.32355286:T>G	32355286	T	G	999	1	19	4	14	999	999	999	999	999	999	999	0.95413	0.95345	38	7.49415	0.97869	999	0.45587	0.44291	0.56922	999	0.219	0.7944	0.20323	0.39905	0.67416	0.08216	999	999	999	999	999	999	999	0.81001	999	999	999	999	0.29771	0.87373	0.54702	0.32712
563061	NM_000059.3:c.8517C>G	chr13:g.32370985:C>G	32370985	C	G	999	1	19	4	20	999	999	999	999	999	999	1	0.94859	0.94782	41	8.12968	0.98904	999	0.63263	0.60935	0.70462	999	0.28415	0.59785	0.23367	0.96076	0.67416	0.24278	999	999	999	999	999	999	999	0.81001	999	999	999	999	0.17559	0.96187	0.55174	0.43309
579125	NM_000059.3:c.8611G>T	chr13:g.32371079:G>T	32371079	G	T	999	1	19	4	20	999	999	999	999	999	1	1	0.95413	0.95345	44	8.70152	0.99516	999	0.73513	0.71411	0.8189	999	0.48473	0.7944	0.24041	0.50148	0.67416	0.22662	999	999	999	999	999	999	999	0.81001	999	999	999	999	0.49613	0.76388	0.55085	0.48232
588280	NM_000059.3:c.3785C>A	chr13:g.32338140:C>A	32338140	C	A	999	1	19	4	11	999	999	999	999	999	999	2	0.8701	0.86841	35	6.06291	0.95818	999	0.41431	0.30335	0.45037	999	0.15542	0.55848	0.23572	0.15389	0.61905	0.06321	999	999	999	999	999	999	999	0.81001	999	999	999	999	0.17347	0.85132	0.51929	0.17337
600120	NM_000059.3:c.3919G>T	chr13:g.32338274:G>T	32338274	G	T	999	1	19	4	11	999	999	999	999	999	999	1	0.8718	0.87014	34	5.51013	0.94594	999	0.65021	0.27273	0.4194	999	0.16585	0.55848	0.23709	0.34648	0.33627	0.05663	999	999	999	999	999	999	999	0.81001	999	999	999	999	0.19219	0.88577	0.51929	0.2522
601607	NM_000059.3:c.7588C>T	chr13:g.32356580:C>T	32356580	C	T	999	1	19	4	15	999	999	999	999	999	999	2	0.8708	0.86912	36	6.43284	0.96326	999	0.48864	0.32852	0.49671	999	0.13957	0.59785	0.2379	0.62686	0.67416	0.05557	999	999	999	999	999	999	999	0.81001	999	999	999	999	0.23654	0.90363	0.54702	0.1672
602076	NM_000059.3:c.8562T>G	chr13:g.32371030:T>G	32371030	T	G	999	1	19	4	20	999	999	999	999	999	999	1	0.95112	0.95039	41	8.09103	0.98849	999	0.63169	0.67083	0.74989	999	0.47504	0.59785	0.21165	0.50148	0.67416	0.25311	999	999	999	999	999	999	999	0.81001	999	999	999	999	0.43891	0.89577	0.55174	0.43829
602146	NM_000059.3:c.8715T>A	chr13:g.32376752:T>A	32376752	T	A	999	1	19	4	21	999	999	999	999	999	999	999	0.95935	0.95874	33	5.02137	0.93299	999	0.35763	0.29041	0.39064	999	0.08582	0.89359	0.15375	0.75317	0.95156	0.62929	999	999	999	999	999	999	999	0.81001	999	999	999	999	0.46957	0.82257	0.52414	0.47089
592025	NM_000059.3:c.10150C>T	chr13:g.32398663:C>T	32398663	C	T	0.000641	1	19	4	27	999	999	999	999	999	0.33	3	0.71819	0.87216	35	5.87123	0.95473	999	0.29823	0.16793	0.26112	999	0.15066	0.89359	0.17271	0.50148	0.53088	0.08728	999	999	999	999	999	999	999	0.58761	999	999	999	999	0.12586	0.6765	0.461	0.07517
450394	NM_000059.3:c.8242_8245dup	chr13:g.32363443:T>TGGTC	32363443	T	TGGTC	999	5	17	4	18	999	999	999	999	999	999	999	999	999	999	999	999	999	999	999	999	999	999	999	999	999	999	999	999	999	999	999	999	999	999	999	999	999	999	999	999	999	999	999
463246	NM_000059.3:c.394_398del	chr13:g.32325149:TTCCTG>T	32325149	TTCCTG	T	999	6	17	4	4	999	999	999	999	999	999	999	999	999	999	999	999	999	999	999	999	999	999	999	999	999	999	999	999	999	999	999	999	999	999	999	999	999	999	999	999	999	999	999
463324	NM_000059.3:c.596_6540del	chr13:g.32326576:AGCTACACCACCCACCCTTAGTTCTACTGTGCTCATAGGTAATAATAGCAAATGTGTATTTACAAGAAAGAGCAGATGAGGTTGATAATTGTCATCTCTAATACTTCTGTTAAAAGGAAATATGAAAAGAAAATATTAGATAATGTCTTTGATAAGTGTGTTAGTAACTGACAATAATTTTATTCTATTAAGTGTAGATTGGAATAAATACAAATACATTTAGTGGTAGTCCAGTGGTGTCAAGCATTATGTTTTAGTACGATGTGATTAACGTAGAATAGCTTACAAATATTCCTTTACTGGCCTATATAAGCGTTTAAGAGGCAGTATTTGGTGTGACTGAATTCTTTTTACAAATGATTGTGGTAATTGGGGCATTAAA…	32326576	AGCTACACCACCCACCCTTAGTTCTACTGTGCTCATAGGTAATAATAGCAAATGTGTATTTACAAGAAAGAGCAGATGAGGTTGATAATTGTCATCTCTAATACTTCTGTTAAAAGGAAATATGAAAAGAAAATATTAGATAATGTCTTTGATAAGTGTGTTAGTAACTGACAATAATTTTATTCTATTAAGTGTAGATTGGAATAAATACAAATACATTTAGTGGTAGTCCAGTGGTGTCAAGCATTATGTTTTAGTACGATGTGATTAACGTAGAATAGCTTACAAATATTCCTTTACTGGCCTATATAAGCGTTTAAGAGGCAGTATTTGGTGTGACTGAATTCTTTTTACAAATGATTGTGGTAATTGGGGCATTAAAGCAGCATTAAATAAGCT…	A	999	14319	17	4	7	7	999	999	999	999	999	999	999	999	999	999	999	999	999	999	999	999	999	999	999	999	999	999	999	999	999	999	999	999	999	999	999	999	999	999	999	999	999	999
463325	NM_000059.3:c.600_601insGCTAA	chr13:g.32326581:C>CAGCTA	32326581	C	CAGCTA	999	6	17	4	7	999	999	999	999	999	999	999	999	999	999	999	999	999	999	999	999	999	999	999	999	999	999	999	999	999	999	999	999	999	999	999	999	999	999	999	999	999	999	999
465411	NM_000059.3:c.7905dup	chr13:g.32362620:G>GA	32362620	G	GA	999	2	17	4	17	999	999	999	999	999	999	999	999	999	999	999	999	999	999	999	999	999	999	999	999	999	999	999	999	999	999	999	999	999	999	999	999	999	999	999	999	999	999	999
465426	NM_000059.3:c.7971dup	chr13:g.32362684:T>TA	32362684	T	TA	999	2	17	4	17	999	999	999	999	999	999	999	999	999	999	999	999	999	999	999	999	999	999	999	999	999	999	999	999	999	999	999	999	999	999	999	999	999	999	999	999	999	999	999
465476	NM_000059.3:c.8196_8199dup	chr13:g.32363396:T>TTAGA	32363396	T	TTAGA	999	5	17	4	18	999	999	999	999	999	999	999	999	999	999	999	999	999	999	999	999	999	999	999	999	999	999	999	999	999	999	999	999	999	999	999	999	999	999	999	999	999	999	999
465495	NM_000059.3:c.8248_8279del	chr13:g.32363448:AGAAGATTATTCTTCATGGAGCAGAACTGGTGG>A	32363448	AGAAGATTATTCTTCATGGAGCAGAACTGGTGG	A	999	33	17	4	18	999	999	999	999	999	999	999	999	999	999	999	999	999	999	999	999	999	999	999	999	999	999	999	999	999	999	999	999	999	999	999	999	999	999	999	999	999	999	999
465735	NM_000059.3:c.8633_8755del	chr13:g.32376669:GAAAACACAACAAAACCATATTTACCATCACGTGCACTAACAAGACAGCAAGTTCGTGCTTTGCAAGATGGTGCAGAGCTTTATGAAGCAGTGAAGAATGCAGCAGACCCAGCTTACCTTGAGGTGAGAGAGTAAGAGGACATATAATGAGGCTTGATGATTATTCAAGGTGAGAAGCTGTTTTAGACTCTCTGGCCATCACAGGAAGGAGTATGTTGAAATGCTGCATTTCTCAAAAGGGATGTGTACATTTCTGGGATTTTCAGTGATGTGCCAGACGAGTGTGGTGGTATGTTTTCAACTATATACCGAGTAGAGGATGGGAGGGTTCTAGAATTTTATATATTAATTAAATTTGGTTTAAAATGCAGGCAAAACTTGT…	32376669	GAAAACACAACAAAACCATATTTACCATCACGTGCACTAACAAGACAGCAAGTTCGTGCTTTGCAAGATGGTGCAGAGCTTTATGAAGCAGTGAAGAATGCAGCAGACCCAGCTTACCTTGAGGTGAGAGAGTAAGAGGACATATAATGAGGCTTGATGATTATTCAAGGTGAGAAGCTGTTTTAGACTCTCTGGCCATCACAGGAAGGAGTATGTTGAAATGCTGCATTTCTCAAAAGGGATGTGTACATTTCTGGGATTTTCAGTGATGTGCCAGACGAGTGTGGTGGTATGTTTTCAACTATATACCGAGTAGAGGATGGGAGGGTTCTAGAATTTTATATATTAATTAAATTTGGTTTAAAATGCAGGCAAAACTTGTTTTATTTTTGTCCCTCC…	G	999	2649	16	4	21	21	999	999	999	999	999	999	999	999	999	999	999	999	999	999	999	999	999	999	999	999	999	999	999	999	999	999	999	999	999	999	999	999	999	999	999	999	999	999
465791	NM_000059.3:c.8842_8849del	chr13:g.32379399:TGGAAATTA>T	32379399	TGGAAATTA	T	999	9	17	4	22	999	999	999	999	999	999	999	999	999	999	999	999	999	999	999	999	999	999	999	999	999	999	999	999	999	999	999	999	999	999	999	999	999	999	999	999	999	999	999
465817	NM_000059.3:c.8948_8958del	chr13:g.32379509:GATTCAGGTAAGTATGTAAATGCTTTGTTTTTATCAGTTTTATTAACTTAAAAAATGACCTTACTAACAAAATGATTATAAATCCAGATAAAGTATAAAGTTAGTTTATATCAGAGAAGCAAAATCCACTACTAATGCCCACAAAGAGATAATATAAAAGAGGATCTGTATTTATTTTGAAACAAACATTTAAATGATAATCACTTCTTCCATTGCATCTTTCTCATCTTTCTCCAAACAGTTATA>G	32379509	GATTCAGGTAAGTATGTAAATGCTTTGTTTTTATCAGTTTTATTAACTTAAAAAATGACCTTACTAACAAAATGATTATAAATCCAGATAAAGTATAAAGTTAGTTTATATCAGAGAAGCAAAATCCACTACTAATGCCCACAAAGAGATAATATAAAAGAGGATCTGTATTTATTTTGAAACAAACATTTAAATGATAATCACTTCTTCCATTGCATCTTTCTCATCTTTCTCCAAACAGTTATA	G	999	246	17	4	22	22	999	999	999	999	999	999	999	999	999	999	999	999	999	999	999	999	999	999	999	999	999	999	999	999	999	999	999	999	999	999	999	999	999	999	999	999	999	999
481365	NM_000059.3:c.156_157insGCCGGGCGCGGTCGCTCACGCCTGTAATCCCAGCACTTTGGGAGGCCGAGGCGGGCGGATCACGAGGTCAGGAGATCGACACCATCCCGGCTGAAACGGTGAAACCCCGTCTCTACTAAAAATACAAAAAATTAGCCGGGCGTAGTGGCGGGCGCCTGTAGTCCCAGCTACTTGGGAGGCTGAGGCAGGAGAATGGCGTGAACCCGGGAGGCGGAGCTTGCAGTGAGCCGAGATCCCGCCACTGCACTCCAGCCTGGGCGACAGAGCGAGACTCCGCCTCA	chr13:g.32319165:T>TGCCGGGCGCGGTCGCTCACGCCTGTAATCCCAGCACTTTGGGAGGCCGAGGCGGGCGGATCACGAGGTCAGGAGATCGACACCATCCCGGCTGAAACGGTGAAACCCCGTCTCTACTAAAAATACAAAAAATTAGCCGGGCGTAGTGGCGGGCGCCTGTAGTCCCAGCTACTTGGGAGGCTGAGGCAGGAGAATGGCGTGAACCCGGGAGGCGGAGCTTGCAGTGAGCCGAGATCCCGCCACTGCACTCCAGCCTGGGCGACAGAGCGAGACTCCGCCTCA	32319165	T	TGCCGGGCGCGGTCGCTCACGCCTGTAATCCCAGCACTTTGGGAGGCCGAGGCGGGCGGATCACGAGGTCAGGAGATCGACACCATCCCGGCTGAAACGGTGAAACCCCGTCTCTACTAAAAATACAAAAAATTAGCCGGGCGTAGTGGCGGGCGCCTGTAGTCCCAGCTACTTGGGAGGCTGAGGCAGGAGAATGGCGTGAACCCGGGAGGCGGAGCTTGCAGTGAGCCGAGATCCCGCCACTGCACTCCAGCCTGGGCGACAGAGCGAGACTCCGCCTCA	999	282	19	4	3	999	999	999	999	999	999	1	999	999	999	999	999	999	999	999	999	999	999	999	999	999	999	999	999	999	999	999	999	999	999	999	999	999	999	999	999	999	999	999
481373	NM_000059.3:c.171_187del	chr13:g.32319176:ATTACGAACCAAACCTAT>A	32319176	ATTACGAACCAAACCTAT	A	999	18	17	4	3	999	999	999	999	999	999	1	999	999	999	999	999	999	999	999	999	999	999	999	999	999	999	999	999	999	999	999	999	999	999	999	999	999	999	999	999	999	999	999
481650	NM_000059.3:c.672_681+23del	chr13:g.32329481:GATACTACTGCTGTAAGTAAATATGACATTGATT>G	32329481	GATACTACTGCTGTAAGTAAATATGACATTGATT	G	999	34	15	4	8	8	999	999	999	999	999	1	999	999	999	999	999	999	999	999	999	999	999	999	999	999	999	999	999	999	999	999	999	999	999	999	999	999	999	999	999	999	999	999
485348	NM_000059.3:c.7875dup	chr13:g.32362591:G>GA	32362591	G	GA	999	2	17	4	17	999	999	999	999	999	999	1	999	999	999	999	999	999	999	999	999	999	999	999	999	999	999	999	999	999	999	999	999	999	999	999	999	999	999	999	999	999	999	999
485711	NM_000059.3:c.8474_8487del	chr13:g.32370541:GAGCATACCCTATAC>G	32370541	GAGCATACCCTATAC	G	999	15	17	4	19	999	999	999	999	999	999	1	999	999	999	999	999	999	999	999	999	999	999	999	999	999	999	999	999	999	999	999	999	999	999	999	999	999	999	999	999	999	999	999
490900	NM_000059.3:c.480_489del	chr13:g.32326243:GGTATGTGGGA>G	32326243	GGTATGTGGGA	G	999	11	17	4	6	999	999	999	999	999	999	999	999	999	999	999	999	999	999	999	999	999	999	999	999	999	999	999	999	999	999	999	999	999	999	999	999	999	999	999	999	999	999	999
490906	NM_000059.3:c.518_631+462del	chr13:g.32326499:GGTCGTCAGACACCAAAACATATTTCTGAAAGTCTAGGAGCTGAGGTGGATCCTGATATGTCTTGGTCAAGTTCTTTAGCTACACCACCCACCCTTAGTTCTACTGTGCTCATAGGTAATAATAGCAAATGTGTATTTACAAGAAAGAGCAGATGAGGTTGATAATTGTCATCTCTAATACTTCTGTTAAAAGGAAATATGAAAAGAAAATATTAGATAATGTCTTTGATAAGTGTGTTAGTAACTGACAATAATTTTATTCTATTAAGTGTAGATTGGAATAAATACAAATACATTTAGTGGTAGTCCAGTGGTGTCAAGCATTATGTTTTAGTACGATGTGATTAACGTAGAATAGCTTACAAATATTCCTTTACTGGCC…	32326499	GGTCGTCAGACACCAAAACATATTTCTGAAAGTCTAGGAGCTGAGGTGGATCCTGATATGTCTTGGTCAAGTTCTTTAGCTACACCACCCACCCTTAGTTCTACTGTGCTCATAGGTAATAATAGCAAATGTGTATTTACAAGAAAGAGCAGATGAGGTTGATAATTGTCATCTCTAATACTTCTGTTAAAAGGAAATATGAAAAGAAAATATTAGATAATGTCTTTGATAAGTGTGTTAGTAACTGACAATAATTTTATTCTATTAAGTGTAGATTGGAATAAATACAAATACATTTAGTGGTAGTCCAGTGGTGTCAAGCATTATGTTTTAGTACGATGTGATTAACGTAGAATAGCTTACAAATATTCCTTTACTGGCCTATATAAGCGTTTAAGA…	G	999	577	15	4	7	7	999	999	999	999	999	999	999	999	999	999	999	999	999	999	999	999	999	999	999	999	999	999	999	999	999	999	999	999	999	999	999	999	999	999	999	999	999	999
491995	None	chr13:g.32315355:ATGCCTGACAAGGAATTTCCTTTCGCCACACTGAGAAATACCCGCAGCGGCCCACCCAGGCCTGACTTCCGGGTGGTGCGTGTGCTGCGTGTCGCGTCACGGCGTCACGTGGCCAGCGCGGGCTTGTGGCGCGAGCTTCTGAAACTAGGCGGCAGAGGCGGAGCCGCTGTGGCACTGCTGCGCCTCTGCTGCGCCTCGGGTGTCTTTTGCGGCGGTGGGTCGCCGCCGGGAGAAGCGTGAGGGGACAGATTTGTGACCGGCGCGGTTTTTGTCAGCTTACTCCGGCCAAAAAAGAACTGCACCTCTGGAGCGGGTTAGTGGTGGTGGTAGTGGGTTGGGACGAGCGCGTCTTCCGCAGTCCCAGTCCAGCGTGGCGGGGGAG…	32315355	ATGCCTGACAAGGAATTTCCTTTCGCCACACTGAGAAATACCCGCAGCGGCCCACCCAGGCCTGACTTCCGGGTGGTGCGTGTGCTGCGTGTCGCGTCACGGCGTCACGTGGCCAGCGCGGGCTTGTGGCGCGAGCTTCTGAAACTAGGCGGCAGAGGCGGAGCCGCTGTGGCACTGCTGCGCCTCTGCTGCGCCTCGGGTGTCTTTTGCGGCGGTGGGTCGCCGCCGGGAGAAGCGTGAGGGGACAGATTTGTGACCGGCGCGGTTTTTGTCAGCTTACTCCGGCCAAAAAAGAACTGCACCTCTGGAGCGGGTTAGTGGTGGTGGTAGTGGGTTGGGACGAGCGCGTCTTCCGCAGTCCCAGTCCAGCGTGGCGGGGGAGCGCCTCACGCCCCGGGT…	A	999	938	15	4	1	1	999	999	999	999	999	999	999	999	999	999	999	999	999	999	999	999	999	999	999	999	999	999	999	999	999	999	999	999	999	999	999	999	999	999	999	999	999	999
492100	NM_000059.3:c.-40+2T>C	chr13:g.32315669:T>C	32315669	T	C	999	1	15	4	999	1	999	999	999	999	999	1	999	999	999	999	999	999	999	999	999	999	999	999	999	999	999	999	999	999	999	999	999	999	999	999	999	999	999	999	999	999	999	999
492442	NM_000059.3:c.58_59insGCTTGCAGTGAGCCGAGATCGCGCC	chr13:g.32316518:A>AGCTTGCAGTGAGCCGAGATCGCGCC	32316518	A	AGCTTGCAGTGAGCCGAGATCGCGCC	999	26	19	4	2	999	999	999	999	999	999	1	999	999	999	999	999	999	999	999	999	999	999	999	999	999	999	999	999	999	999	999	999	999	999	999	999	999	999	999	999	999	999	999
492969	NM_000059.3:c.68-352_317-1637del	chr13:g.32318704:TTGGGATTACAGGCGTGAGCCCCCGCACCTGGCCGAATTTTATCGTGGAATGTATTCTTAATGTGAATAGTTTTTGATTCCGAACCATGAATAATAAGAAAATAAATAAAATTTAAATGAAAATAAAAGCTAATATATACAGCTTTTAATAATATAGTTAAATGCCATCTTGTAACTTTTGTGAACTCTTGTTACACCTTTCTATAGATTCGCAAGAGAATGGATTAATGATCTTGTTTAATTAATATGCCTTAACAAAAGTAATCCATAGTCAAGATCTTAAGCATTTTTTTCCTTATGATCTTTAACTGTTCTGGGTCACAAATTTGTCTGTCACTGGTTAAAACTAAGGTGGGATTTTTTTTTTAAATAGATTTAGGAC…	32318704	TTGGGATTACAGGCGTGAGCCCCCGCACCTGGCCGAATTTTATCGTGGAATGTATTCTTAATGTGAATAGTTTTTGATTCCGAACCATGAATAATAAGAAAATAAATAAAATTTAAATGAAAATAAAAGCTAATATATACAGCTTTTAATAATATAGTTAAATGCCATCTTGTAACTTTTGTGAACTCTTGTTACACCTTTCTATAGATTCGCAAGAGAATGGATTAATGATCTTGTTTAATTAATATGCCTTAACAAAAGTAATCCATAGTCAAGATCTTAAGCATTTTTTTCCTTATGATCTTTAACTGTTCTGGGTCACAAATTTGTCTGTCACTGGTTAAAACTAAGGTGGGATTTTTTTTTTAAATAGATTTAGGACCAATAAGTCTTAATTGG…	T	999	4716	15	4	3	2	999	999	999	999	999	999	999	999	999	999	999	999	999	999	999	999	999	999	999	999	999	999	999	999	999	999	999	999	999	999	999	999	999	999	999	999	999	999
493060	NM_000059.3:c.73_88del	chr13:g.32319078:TTTAGGACCAATAAGTC>T	32319078	TTTAGGACCAATAAGTC	T	999	17	17	4	3	999	999	999	999	999	999	999	999	999	999	999	999	999	999	999	999	999	999	999	999	999	999	999	999	999	999	999	999	999	999	999	999	999	999	999	999	999	999	999
493079	NM_000059.3:c.89_90insGT	chr13:g.32319098:A>AGT	32319098	A	AGT	999	3	17	4	3	999	999	999	999	999	999	999	999	999	999	999	999	999	999	999	999	999	999	999	999	999	999	999	999	999	999	999	999	999	999	999	999	999	999	999	999	999	999	999
493087	NM_000059.3:c.92_93insAA	chr13:g.32319101:G>GAA	32319101	G	GAA	999	3	19	4	3	999	999	999	999	999	999	999	999	999	999	999	999	999	999	999	999	999	999	999	999	999	999	999	999	999	999	999	999	999	999	999	999	999	999	999	999	999	999	999
493153	NM_000059.3:c.163_167del	chr13:g.32319171:CAACAA>C	32319171	CAACAA	C	999	6	17	4	3	999	999	999	999	999	999	999	999	999	999	999	999	999	999	999	999	999	999	999	999	999	999	999	999	999	999	999	999	999	999	999	999	999	999	999	999	999	999	999
493217	NM_000059.3:c.231_252del	chr13:g.32319239:CTCCAATAATATTCAAAGAGCAA>C	32319239	CTCCAATAATATTCAAAGAGCAA	C	999	23	17	4	3	999	999	999	999	999	999	1	999	999	999	999	999	999	999	999	999	999	999	999	999	999	999	999	999	999	999	999	999	999	999	999	999	999	999	999	999	999	999	999
495014	NM_000059.3:c.451_454dup	chr13:g.32326125:T>TGTAA	32326125	T	TGTAA	999	5	17	4	5	999	999	999	999	999	999	999	999	999	999	999	999	999	999	999	999	999	999	999	999	999	999	999	999	999	999	999	999	999	999	999	999	999	999	999	999	999	999	999
495048	NM_000059.3:c.469A>T	chr13:g.32326144:A>T	32326144	A	T	999	1	19	4	5	999	999	999	999	999	999	2	0.97509	0.9747	36	6.96214	0.97011	999	0.74932	0.66681	0.77046	999	0.63897	0.49859	0.74766	0.50148	0.67416	0.3898	999	999	999	999	999	999	999	0.81001	999	999	999	999	0.67567	0.75927	0.43675	0.72492
495056	NM_000059.3:c.475+2T>A	chr13:g.32326152:T>A	32326152	T	A	999	1	15	4	999	5	999	999	999	999	999	1	999	999	999	999	999	999	999	999	999	999	999	999	999	999	999	999	999	999	999	999	999	999	999	999	999	999	999	999	999	999	999	999
495246	NM_000059.3:c.533_539delinsGAC	chr13:g.32326515:AACATAT>GAC	32326515	AACATAT	GAC	999	9	17	4	7	999	999	999	999	999	999	1	999	999	999	999	999	999	999	999	999	999	999	999	999	999	999	999	999	999	999	999	999	999	999	999	999	999	999	999	999	999	999	999
495356	NM_000059.3:c.631+4_631+20del	chr13:g.32326613:GGTAATAATAGCAAATGT>G	32326613	GGTAATAATAGCAAATGT	G	999	18	15	4	999	7	999	999	999	999	999	999	999	999	999	999	999	999	999	999	999	999	999	999	999	999	999	999	999	999	999	999	999	999	999	999	999	999	999	999	999	999	999	999
495358	NM_000059.3:c.631+1G>C	chr13:g.32326614:G>C	32326614	G	C	999	1	15	4	999	7	999	999	999	999	999	2	999	999	999	999	999	999	999	999	999	999	999	999	999	999	999	999	999	999	999	999	999	999	999	999	999	999	999	999	999	999	999	999
496176	NM_000059.3:c.681+1G>T	chr13:g.32329493:G>T	32329493	G	T	999	1	15	4	999	8	999	999	999	999	999	1	999	999	999	999	999	999	999	999	999	999	999	999	999	999	999	999	999	999	999	999	999	999	999	999	999	999	999	999	999	999	999	999
496615	NM_000059.3:c.793+2del	chr13:g.32331031:GT>G	32331031	GT	G	999	2	15	4	999	9	999	999	999	999	999	999	999	999	999	999	999	999	999	999	999	999	999	999	999	999	999	999	999	999	999	999	999	999	999	999	999	999	999	999	999	999	999	999
498075	NM_000059.3:c.1909+2T>A	chr13:g.32333389:T>A	32333389	T	A	999	1	15	4	999	10	999	999	999	999	0.5	2	999	999	999	999	999	999	999	999	999	999	999	999	999	999	999	999	999	999	999	999	999	999	999	999	999	999	999	999	999	999	999	999
498076	NM_000059.3:c.1909+2T>G	chr13:g.32333389:T>G	32333389	T	G	999	1	15	4	999	10	999	999	999	999	1	1	999	999	999	999	999	999	999	999	999	999	999	999	999	999	999	999	999	999	999	999	999	999	999	999	999	999	999	999	999	999	999	999
504086	NM_000059.3:c.6841+1G>T	chr13:g.32341197:G>T	32341197	G	T	999	1	15	4	999	11	999	999	999	999	999	1	999	999	999	999	999	999	999	999	999	999	999	999	999	999	999	999	999	999	999	999	999	999	999	999	999	999	999	999	999	999	999	999
505147	NM_000059.3:c.6937+1G>T	chr13:g.32344654:G>T	32344654	G	T	999	1	15	4	999	12	999	999	999	999	0.5	2	999	999	999	999	999	999	999	999	999	999	999	999	999	999	999	999	999	999	999	999	999	999	999	999	999	999	999	999	999	999	999	999
508161	NM_000059.3:c.7435+2T>C	chr13:g.32355290:T>C	32355290	T	C	999	1	15	4	999	14	999	999	999	999	999	1	999	999	999	999	999	999	999	999	999	999	999	999	999	999	999	999	999	999	999	999	999	999	999	999	999	999	999	999	999	999	999	999
509136	NM_000059.3:c.7805+1G>T	chr13:g.32357930:G>T	32357930	G	T	999	1	15	4	999	16	999	999	999	999	0.5	2	999	999	999	999	999	999	999	999	999	999	999	999	999	999	999	999	999	999	999	999	999	999	999	999	999	999	999	999	999	999	999	999
510472	NM_000059.3:c.7837_7839delinsC	chr13:g.32362554:AAG>C	32362554	AAG	C	999	3	17	4	17	999	999	999	999	999	999	999	999	999	999	999	999	999	999	999	999	999	999	999	999	999	999	999	999	999	999	999	999	999	999	999	999	999	999	999	999	999	999	999
510539	NM_000059.3:c.7895del	chr13:g.32362611:GC>G	32362611	GC	G	999	2	17	4	17	999	999	999	999	999	999	999	999	999	999	999	999	999	999	999	999	999	999	999	999	999	999	999	999	999	999	999	999	999	999	999	999	999	999	999	999	999	999	999
510627	NM_000059.3:c.7976+1G>C	chr13:g.32362694:G>C	32362694	G	C	999	1	15	4	999	17	999	999	999	999	0.5	2	999	999	999	999	999	999	999	999	999	999	999	999	999	999	999	999	999	999	999	999	999	999	999	999	999	999	999	999	999	999	999	999
510630	NM_000059.3:c.7976+2C>G	chr13:g.32362695:C>G	32362695	C	G	999	1	15	4	999	17	999	999	999	999	999	2	999	999	999	999	999	999	999	999	999	999	999	999	999	999	999	999	999	999	999	999	999	999	999	999	999	999	999	999	999	999	999	999
510903	NM_000059.3:c.8111delinsAGCAATAAAACTAGTAGTGCAGCTGAAACT	chr13:g.32363313:C>AGCAATAAAACTAGTAGTGCAGCTGAAACT	32363313	C	AGCAATAAAACTAGTAGTGCAGCTGAAACT	999	30	19	4	18	999	999	999	999	999	0.33	3	999	999	999	999	999	999	999	999	999	999	999	999	999	999	999	999	999	999	999	999	999	999	999	999	999	999	999	999	999	999	999	999
513543	NM_000059.3:c.8437_8438insTTTC	chr13:g.32370507:G>GTTTC	32370507	G	GTTTC	999	5	17	4	19	999	999	999	999	999	999	999	999	999	999	999	999	999	999	999	999	999	999	999	999	999	999	999	999	999	999	999	999	999	999	999	999	999	999	999	999	999	999	999
513593	NM_000059.3:c.8479_8487+8del	chr13:g.32370548:CCCTATACAGGTATGATG>C	32370548	CCCTATACAGGTATGATG	C	999	18	15	4	19	19	999	999	999	999	999	1	999	999	999	999	999	999	999	999	999	999	999	999	999	999	999	999	999	999	999	999	999	999	999	999	999	999	999	999	999	999	999	999
513610	NM_000059.3:c.8487+2T>G	chr13:g.32370559:T>G	32370559	T	G	999	1	15	4	999	19	999	999	999	999	999	999	999	999	999	999	999	999	999	999	999	999	999	999	999	999	999	999	999	999	999	999	999	999	999	999	999	999	999	999	999	999	999	999
515419	NM_000059.3:c.8744_8745insCTTA	chr13:g.32376781:C>CCTTA	32376781	C	CCTTA	999	5	17	4	21	999	999	999	999	999	999	1	999	999	999	999	999	999	999	999	999	999	999	999	999	999	999	999	999	999	999	999	999	999	999	999	999	999	999	999	999	999	999	999
515429	NM_000059.3:c.8754+1del	chr13:g.32376790:AG>A	32376790	AG	A	999	2	17	4	21	999	999	999	999	999	999	1	999	999	999	999	999	999	999	999	999	999	999	999	999	999	999	999	999	999	999	999	999	999	999	999	999	999	999	999	999	999	999	999
516059	NM_000059.3:c.8761_8767del	chr13:g.32379322:TTTCAGTG>T	32379322	TTTCAGTG	T	999	8	17	4	22	999	999	999	999	999	999	1	999	999	999	999	999	999	999	999	999	999	999	999	999	999	999	999	999	999	999	999	999	999	999	999	999	999	999	999	999	999	999	999
516086	NM_000059.3:c.8784_8801delinsAGTTAAG	chr13:g.32379346:CTTGAATAATCACAGGCA>AGTTAAG	32379346	CTTGAATAATCACAGGCA	AGTTAAG	999	24	17	4	22	999	999	999	999	999	999	999	999	999	999	999	999	999	999	999	999	999	999	999	999	999	999	999	999	999	999	999	999	999	999	999	999	999	999	999	999	999	999	999
516139	NM_000059.3:c.8837_8841del	chr13:g.32379398:TTGGAA>T	32379398	TTGGAA	T	999	6	17	4	22	999	999	999	999	999	999	999	999	999	999	999	999	999	999	999	999	999	999	999	999	999	999	999	999	999	999	999	999	999	999	999	999	999	999	999	999	999	999	999
553673	NM_000059.3:c.-40+1G>A	chr13:g.32315668:G>A	32315668	G	A	999	1	15	4	999	1	999	999	999	999	999	1	999	999	999	999	999	999	999	999	999	999	999	999	999	999	999	999	999	999	999	999	999	999	999	999	999	999	999	999	999	999	999	999
553674	NM_000059.3:c.-40+1G>C	chr13:g.32315668:G>C	32315668	G	C	999	1	15	4	999	1	999	999	999	999	999	1	999	999	999	999	999	999	999	999	999	999	999	999	999	999	999	999	999	999	999	999	999	999	999	999	999	999	999	999	999	999	999	999
553898	NM_000059.3:c.1609G>T	chr13:g.32333087:G>T	32333087	G	T	999	1	19	4	10	999	999	999	999	999	999	999	0.87248	0.87083	33	4.9999	0.93246	999	0.54556	0.33969	0.51401	999	0.31792	0.59785	0.33994	0.06942	0.09195	0.14353	999	999	999	999	999	999	999	0.81001	999	999	999	999	0.24493	0.80866	0.49152	0.22847
554861	NM_000059.3:c.8632+1G>C	chr13:g.32371101:G>C	32371101	G	C	999	1	15	4	999	20	999	999	999	999	999	1	999	999	999	999	999	999	999	999	999	999	999	999	999	999	999	999	999	999	999	999	999	999	999	999	999	999	999	999	999	999	999	999
557128	NM_000059.3:c.435_444del	chr13:g.32326106:TTGTTCTACAA>T	32326106	TTGTTCTACAA	T	999	11	17	4	5	999	999	999	999	999	999	999	999	999	999	999	999	999	999	999	999	999	999	999	999	999	999	999	999	999	999	999	999	999	999	999	999	999	999	999	999	999	999	999
557147	NM_000059.3:c.475+2T>C	chr13:g.32326152:T>C	32326152	T	C	999	1	15	4	999	5	999	999	999	999	999	1	999	999	999	999	999	999	999	999	999	999	999	999	999	999	999	999	999	999	999	999	999	999	999	999	999	999	999	999	999	999	999	999
560285	NM_000059.3:c.7007+1G>A	chr13:g.32346897:G>A	32346897	G	A	999	1	15	4	999	13	999	999	999	999	999	3	999	999	999	999	999	999	999	999	999	999	999	999	999	999	999	999	999	999	999	999	999	999	999	999	999	999	999	999	999	999	999	999
561499	NM_000059.3:c.7805+2T>C	chr13:g.32357931:T>C	32357931	T	C	999	1	15	4	999	16	999	999	999	999	999	999	999	999	999	999	999	999	999	999	999	999	999	999	999	999	999	999	999	999	999	999	999	999	999	999	999	999	999	999	999	999	999	999
562011	NM_000059.3:c.7833_7847delinsGTTTA	chr13:g.32362550:TCCAAAGCTTATTTC>GTTTA	32362550	TCCAAAGCTTATTTC	GTTTA	999	19	17	4	17	999	999	999	999	999	999	999	999	999	999	999	999	999	999	999	999	999	999	999	999	999	999	999	999	999	999	999	999	999	999	999	999	999	999	999	999	999	999	999
562013	NM_000059.3:c.7855del	chr13:g.32362569:AT>A	32362569	AT	A	999	2	17	4	17	999	999	999	999	999	999	999	999	999	999	999	999	999	999	999	999	999	999	999	999	999	999	999	999	999	999	999	999	999	999	999	999	999	999	999	999	999	999	999
562031	NM_000059.3:c.7902_7903delinsTT	chr13:g.32362619:GG>TT	32362619	GG	TT	999	3	19	4	17	999	999	999	999	999	999	1	999	999	999	999	999	999	999	999	999	999	999	999	999	999	999	999	999	999	999	999	999	999	999	999	999	999	999	999	999	999	999	999
562046	NM_000059.3:c.7959del	chr13:g.32362674:CT>C	32362674	CT	C	999	2	17	4	17	999	999	999	999	999	999	1	999	999	999	999	999	999	999	999	999	999	999	999	999	999	999	999	999	999	999	999	999	999	999	999	999	999	999	999	999	999	999	999
562188	NM_000059.3:c.8234_8237dup	chr13:g.32363432:A>AGACT	32363432	A	AGACT	999	5	17	4	18	999	999	999	999	999	999	999	999	999	999	999	999	999	999	999	999	999	999	999	999	999	999	999	999	999	999	999	999	999	999	999	999	999	999	999	999	999	999	999
562218	NM_000059.3:c.8331+2T>G	chr13:g.32363535:T>G	32363535	T	G	999	1	15	4	999	18	999	999	999	999	999	2	999	999	999	999	999	999	999	999	999	999	999	999	999	999	999	999	999	999	999	999	999	999	999	999	999	999	999	999	999	999	999	999
562992	NM_000059.3:c.8433_8439del	chr13:g.32370500:TGATGGAG>T	32370500	TGATGGAG	T	999	8	17	4	19	999	999	999	999	999	999	999	999	999	999	999	999	999	999	999	999	999	999	999	999	999	999	999	999	999	999	999	999	999	999	999	999	999	999	999	999	999	999	999
563007	NM_000059.3:c.8487+1G>C	chr13:g.32370558:G>C	32370558	G	C	999	1	15	4	999	19	999	999	999	999	999	1	999	999	999	999	999	999	999	999	999	999	999	999	999	999	999	999	999	999	999	999	999	999	999	999	999	999	999	999	999	999	999	999
563008	NM_000059.3:c.8487+2T>A	chr13:g.32370559:T>A	32370559	T	A	999	1	15	4	999	19	999	999	999	999	999	999	999	999	999	999	999	999	999	999	999	999	999	999	999	999	999	999	999	999	999	999	999	999	999	999	999	999	999	999	999	999	999	999
563076	NM_000059.3:c.8561_8568dup	chr13:g.32371028:T>TATGTGGAG	32371028	T	TATGTGGAG	999	9	17	4	20	999	999	999	999	999	999	1	999	999	999	999	999	999	999	999	999	999	999	999	999	999	999	999	999	999	999	999	999	999	999	999	999	999	999	999	999	999	999	999
563673	NM_000059.3:c.8754+1G>C	chr13:g.32376792:G>C	32376792	G	C	999	1	15	4	999	21	999	999	999	999	999	1	999	999	999	999	999	999	999	999	999	999	999	999	999	999	999	999	999	999	999	999	999	999	999	999	999	999	999	999	999	999	999	999
563912	NM_000059.3:c.8755_8773dup	chr13:g.32379316:G>GGGTTATTTCAGTGAAGAGC	32379316	G	GGGTTATTTCAGTGAAGAGC	999	20	17	4	999	999	999	999	999	999	999	1	999	999	999	999	999	999	999	999	999	999	999	999	999	999	999	999	999	999	999	999	999	999	999	999	999	999	999	999	999	999	999	999
575694	NM_000059.3:c.369_371delinsTA	chr13:g.32325128:AAT>TA	32325128	AAT	TA	999	4	17	4	4	999	999	999	999	999	999	1	999	999	999	999	999	999	999	999	999	999	999	999	999	999	999	999	999	999	999	999	999	999	999	999	999	999	999	999	999	999	999	999
575702	NM_000059.3:c.403_410dup	chr13:g.32325161:T>TCTAAATTC	32325161	T	TCTAAATTC	999	9	17	4	4	999	999	999	999	999	999	1	999	999	999	999	999	999	999	999	999	999	999	999	999	999	999	999	999	999	999	999	999	999	999	999	999	999	999	999	999	999	999	999
575902	NM_000059.3:c.681+2dup	chr13:g.32329493:G>GT	32329493	G	GT	999	2	15	4	999	8	999	999	999	999	999	1	999	999	999	999	999	999	999	999	999	999	999	999	999	999	999	999	999	999	999	999	999	999	999	999	999	999	999	999	999	999	999	999
578208	NM_000059.3:c.7007+2T>G	chr13:g.32346898:T>G	32346898	T	G	999	1	15	4	999	13	999	999	999	999	999	1	999	999	999	999	999	999	999	999	999	999	999	999	999	999	999	999	999	999	999	999	999	999	999	999	999	999	999	999	999	999	999	999
578652	NM_000059.3:c.7819_7820del	chr13:g.32362533:GAC>G	32362533	GAC	G	999	3	17	4	17	999	999	999	999	999	999	999	999	999	999	999	999	999	999	999	999	999	999	999	999	999	999	999	999	999	999	999	999	999	999	999	999	999	999	999	999	999	999	999
579020	NM_000059.3:c.8423_8427delinsA	chr13:g.32370493:TTTTC>A	32370493	TTTTC	A	999	5	17	4	19	999	999	999	999	999	999	999	999	999	999	999	999	999	999	999	999	999	999	999	999	999	999	999	999	999	999	999	999	999	999	999	999	999	999	999	999	999	999	999
586292	NM_000059.3:c.67+1del	chr13:g.32316526:AG>A	32316526	AG	A	999	2	17	4	2	999	999	999	999	999	0.33	3	999	999	999	999	999	999	999	999	999	999	999	999	999	999	999	999	999	999	999	999	999	999	999	999	999	999	999	999	999	999	999	999
586300	NM_000059.3:c.67+2T>G	chr13:g.32316529:T>G	32316529	T	G	999	1	15	4	999	2	999	999	999	999	999	4	999	999	999	999	999	999	999	999	999	999	999	999	999	999	999	999	999	999	999	999	999	999	999	999	999	999	999	999	999	999	999	999
586435	NM_000059.3:c.276_317-722delinsCCAT	chr13:g.32319285:ATCTCCTGTAAAAGAATTAGATAAATTCAAATTAGACTTAGGTAAGTAATGCAATATGGTAGACTGGGGAGAACTACAAACTAGGAATTTAGGCAAACCTGTGTTAAAATCTTAGCTCATTCATTAATTGTGTCATGCTGGGCAAATCAGTCTCTCTGGCCTCTTTTTCCTCACTCGAAAAATGGAGACGATGAAAATAATGTCTCATAGGTTTGGATTAAATTAAATAATGTAGGTACTTAGTAAATGTTCTCTTTCATCCCTCCTTTGATAAATTTGCCAACTGAGATTTGCTGAATTACGTCTTTCTTATGCCAAAAAAACCTAGGACTTGTTTTGATGTTAATTAAACTAAACTATATTTCTGCAAGCTATCACAGAG…	32319285	ATCTCCTGTAAAAGAATTAGATAAATTCAAATTAGACTTAGGTAAGTAATGCAATATGGTAGACTGGGGAGAACTACAAACTAGGAATTTAGGCAAACCTGTGTTAAAATCTTAGCTCATTCATTAATTGTGTCATGCTGGGCAAATCAGTCTCTCTGGCCTCTTTTTCCTCACTCGAAAAATGGAGACGATGAAAATAATGTCTCATAGGTTTGGATTAAATTAAATAATGTAGGTACTTAGTAAATGTTCTCTTTCATCCCTCCTTTGATAAATTTGCCAACTGAGATTTGCTGAATTACGTCTTTCTTATGCCAAAAAAACCTAGGACTTGTTTTGATGTTAATTAAACTAAACTATATTTCTGCAAGCTATCACAGAGGACAGAGATTATTTTAC…	CCAT	999	5073	15	4	3	3	999	999	999	999	999	999	999	999	999	999	999	999	999	999	999	999	999	999	999	999	999	999	999	999	999	999	999	999	999	999	999	999	999	999	999	999	999	999
586455	NM_000059.3:c.316+2T>G	chr13:g.32319327:T>G	32319327	T	G	999	1	15	4	999	3	999	999	999	999	999	1	999	999	999	999	999	999	999	999	999	999	999	999	999	999	999	999	999	999	999	999	999	999	999	999	999	999	999	999	999	999	999	999
586510	NM_000059.3:c.425+2T>C	chr13:g.32325186:T>C	32325186	T	C	999	1	15	4	999	4	999	999	999	999	999	1	999	999	999	999	999	999	999	999	999	999	999	999	999	999	999	999	999	999	999	999	999	999	999	999	999	999	999	999	999	999	999	999
586600	NM_000059.3:c.516+1del	chr13:g.32326281:AG>A	32326281	AG	A	999	2	17	4	6	999	999	999	999	999	999	2	999	999	999	999	999	999	999	999	999	999	999	999	999	999	999	999	999	999	999	999	999	999	999	999	999	999	999	999	999	999	999	999
586688	NM_000059.3:c.631+2T>A	chr13:g.32326615:T>A	32326615	T	A	999	1	15	4	999	7	999	999	999	999	999	3	999	999	999	999	999	999	999	999	999	999	999	999	999	999	999	999	999	999	999	999	999	999	999	999	999	999	999	999	999	999	999	999
586815	NM_000059.3:c.793+2T>G	chr13:g.32331032:T>G	32331032	T	G	999	1	15	4	999	9	999	999	999	999	999	1	999	999	999	999	999	999	999	999	999	999	999	999	999	999	999	999	999	999	999	999	999	999	999	999	999	999	999	999	999	999	999	999
590168	NM_000059.3:c.7007+2T>A	chr13:g.32346898:T>A	32346898	T	A	999	1	15	4	999	13	999	999	999	999	999	1	999	999	999	999	999	999	999	999	999	999	999	999	999	999	999	999	999	999	999	999	999	999	999	999	999	999	999	999	999	999	999	999
590384	NM_000059.3:c.7435+1G>C	chr13:g.32355289:G>C	32355289	G	C	999	1	15	4	999	14	999	999	999	999	999	1	999	999	999	999	999	999	999	999	999	999	999	999	999	999	999	999	999	999	999	999	999	999	999	999	999	999	999	999	999	999	999	999
590629	NM_000059.3:c.7805+2T>G	chr13:g.32357931:T>G	32357931	T	G	999	1	15	4	999	16	999	999	999	999	999	1	999	999	999	999	999	999	999	999	999	999	999	999	999	999	999	999	999	999	999	999	999	999	999	999	999	999	999	999	999	999	999	999
590976	NM_000059.3:c.8331+2T>A	chr13:g.32363535:T>A	32363535	T	A	999	1	15	4	999	18	999	999	999	999	999	2	999	999	999	999	999	999	999	999	999	999	999	999	999	999	999	999	999	999	999	999	999	999	999	999	999	999	999	999	999	999	999	999
591094	NM_000059.3:c.8487+1G>T	chr13:g.32370558:G>T	32370558	G	T	999	1	15	4	999	19	999	999	999	999	999	2	999	999	999	999	999	999	999	999	999	999	999	999	999	999	999	999	999	999	999	999	999	999	999	999	999	999	999	999	999	999	999	999
591190	NM_000059.3:c.8632+1G>T	chr13:g.32371101:G>T	32371101	G	T	999	1	15	4	999	20	999	999	999	999	999	2	999	999	999	999	999	999	999	999	999	999	999	999	999	999	999	999	999	999	999	999	999	999	999	999	999	999	999	999	999	999	999	999
591270	NM_000059.3:c.8754+2T>G	chr13:g.32376793:T>G	32376793	T	G	999	1	15	4	999	21	999	999	999	999	999	1	999	999	999	999	999	999	999	999	999	999	999	999	999	999	999	999	999	999	999	999	999	999	999	999	999	999	999	999	999	999	999	999
591280	NM_000059.3:c.8755-375_9256+681del	chr13:g.32378939:ACCTACAACACAGAAACAATGATATTACCTACCCCATGGACTGTTGTGAAGATTAAATGAATTAGTACATTTACTACACATAGATCTATTTCTCAAAATAATGAGCATTCAGATATTAGCCATCTGTAATGTAGTTGGTGATGATTATGATTATTAGAGTACATTTATAATTGGAGGATCATTTTTGCCGTAGGGAAATAGAATTATTAATAGTTTGAGGCACCTGAGAATATTATGTGAGAAACTGATTACATTAACCACACCCTTAAGATGAGCTCTAATTTTGTTGTATTTGTCCTGTTTAAAGCCATCTAGTTACAATAGATGGAACTTTTTTGTTCTGATTGCTTTTTATTCCAATATCTTAAATGGTCACAGGGTT…	32378939	ACCTACAACACAGAAACAATGATATTACCTACCCCATGGACTGTTGTGAAGATTAAATGAATTAGTACATTTACTACACATAGATCTATTTCTCAAAATAATGAGCATTCAGATATTAGCCATCTGTAATGTAGTTGGTGATGATTATGATTATTAGAGTACATTTATAATTGGAGGATCATTTTTGCCGTAGGGAAATAGAATTATTAATAGTTTGAGGCACCTGAGAATATTATGTGAGAAACTGATTACATTAACCACACCCTTAAGATGAGCTCTAATTTTGTTGTATTTGTCCTGTTTAAAGCCATCTAGTTACAATAGATGGAACTTTTTTGTTCTGATTGCTTTTTATTCCAATATCTTAAATGGTCACAGGGTTATTTCAGTGAAGAGCAG…	A	999	1886	15	4	22	21	999	999	999	999	999	999	999	999	999	999	999	999	999	999	999	999	999	999	999	999	999	999	999	999	999	999	999	999	999	999	999	999	999	999	999	999	999	999
596388	NM_000059.3:c.32_33delinsA	chr13:g.32316492:TT>A	32316492	TT	A	999	2	17	4	2	999	999	999	999	999	999	1	999	999	999	999	999	999	999	999	999	999	999	999	999	999	999	999	999	999	999	999	999	999	999	999	999	999	999	999	999	999	999	999
596393	NM_000059.3:c.67+1154_316+2261del	chr13:g.32317677:GTCAGAAAAGTCTTTTAAGATTGGGTAGAAATGAGCCACTGGAAATTCTAATTTTCATTTGAAAGTTCACATTTTGTCATTGACAACAAACTGTTTTCCTTGCAGCAACAAGATCACTTCATTGATTTGTGAGAAAATGTCTACCAAATTATTTAAGTTGAAATAACTTTGTCAGCTGTTCTTTCAAGTAAAAATGACTTTTCATTGAAAAAATTGCTTGTTCAGATCACAGCTCAACATGAGTGCTTTTCTAGGCAGTATTGTACTTCAGTATGCAGAAGTGCTTTATGTATGCTTCCTATTTTGTCAGAGATTATTAAAAGAAGTGCTAAAGCATTGAGCTTCGAAATTAATTTTTACTGCTTCATTAGGACATTCTTAC…	32317677	GTCAGAAAAGTCTTTTAAGATTGGGTAGAAATGAGCCACTGGAAATTCTAATTTTCATTTGAAAGTTCACATTTTGTCATTGACAACAAACTGTTTTCCTTGCAGCAACAAGATCACTTCATTGATTTGTGAGAAAATGTCTACCAAATTATTTAAGTTGAAATAACTTTGTCAGCTGTTCTTTCAAGTAAAAATGACTTTTCATTGAAAAAATTGCTTGTTCAGATCACAGCTCAACATGAGTGCTTTTCTAGGCAGTATTGTACTTCAGTATGCAGAAGTGCTTTATGTATGCTTCCTATTTTGTCAGAGATTATTAAAAGAAGTGCTAAAGCATTGAGCTTCGAAATTAATTTTTACTGCTTCATTAGGACATTCTTACATTAAACTGGCATTATT…	G	999	3907	15	4	3	2	999	999	999	999	999	999	999	999	999	999	999	999	999	999	999	999	999	999	999	999	999	999	999	999	999	999	999	999	999	999	999	999	999	999	999	999	999	999
596402	NM_000059.3:c.93_97del	chr13:g.32319098:ATTGGT>A	32319098	ATTGGT	A	999	6	17	4	3	999	999	999	999	999	999	999	999	999	999	999	999	999	999	999	999	999	999	999	999	999	999	999	999	999	999	999	999	999	999	999	999	999	999	999	999	999	999	999
596410	NM_000059.3:c.156_157insGCCGGGCGCGGTGGCTCACGCCTGTAATCCCAGCACTTTGGGAGGCCGAGGCGGGCGGATCACGAGGTCAGGAGATCGACACCATCCTGGCTAGCACGGTGAAACCCCATCTCTACTAAAAATACAACAAATTAGCCGGGCGTGGTGGCGGGTGCCTGTAGTCCCAGCTACTCGGGAGGCTGAGGCAGGAGAATGGTGTGAACCTGGGAGACGGAGCTTGCAGTGAGCCGAGATCGCGCCACTGCACTCCAGCCTGGGCGACAGAGTGAGACTCCATCTCAAAAAAAAAAAAAAAAAAAAAAAAAAAAGAATCTGAACAT	chr13:g.32319151:G>GAAGAATCTGAACATGCCGGGCGCGGTGGCTCACGCCTGTAATCCCAGCACTTTGGGAGGCCGAGGCGGGCGGATCACGAGGTCAGGAGATCGACACCATCCTGGCTAGCACGGTGAAACCCCATCTCTACTAAAAATACAACAAATTAGCCGGGCGTGGTGGCGGGTGCCTGTAGTCCCAGCTACTCGGGAGGCTGAGGCAGGAGAATGGTGTGAACCTGGGAGACGGAGCTTGCAGTGAGCCGAGATCGCGCCACTGCACTCCAGCCTGGGCGACAGAGTGAGACTCCATCTCAAAAAAAAAAAAAAAAAAAAAAAAAA	32319151	G	GAAGAATCTGAACATGCCGGGCGCGGTGGCTCACGCCTGTAATCCCAGCACTTTGGGAGGCCGAGGCGGGCGGATCACGAGGTCAGGAGATCGACACCATCCTGGCTAGCACGGTGAAACCCCATCTCTACTAAAAATACAACAAATTAGCCGGGCGTGGTGGCGGGTGCCTGTAGTCCCAGCTACTCGGGAGGCTGAGGCAGGAGAATGGTGTGAACCTGGGAGACGGAGCTTGCAGTGAGCCGAGATCGCGCCACTGCACTCCAGCCTGGGCGACAGAGTGAGACTCCATCTCAAAAAAAAAAAAAAAAAAAAAAAAAA	999	321	19	4	3	999	999	999	999	999	999	999	999	999	999	999	999	999	999	999	999	999	999	999	999	999	999	999	999	999	999	999	999	999	999	999	999	999	999	999	999	999	999	999
596428	NM_000059.3:c.270_273dup	chr13:g.32319278:T>TGTAC	32319278	T	TGTAC	999	5	17	4	3	999	999	999	999	999	999	1	999	999	999	999	999	999	999	999	999	999	999	999	999	999	999	999	999	999	999	999	999	999	999	999	999	999	999	999	999	999	999	999
596444	NM_000059.3:c.404_405dup	chr13:g.32325162:C>CTA	32325162	C	CTA	999	3	17	4	4	999	999	999	999	999	999	999	999	999	999	999	999	999	999	999	999	999	999	999	999	999	999	999	999	999	999	999	999	999	999	999	999	999	999	999	999	999	999	999
596447	NM_000059.3:c.425+1del	chr13:g.32325183:AG>A	32325183	AG	A	999	2	17	4	4	999	999	999	999	999	999	1	999	999	999	999	999	999	999	999	999	999	999	999	999	999	999	999	999	999	999	999	999	999	999	999	999	999	999	999	999	999	999	999
597388	NM_000059.3:c.6841+2T>G	chr13:g.32341198:T>G	32341198	T	G	999	1	15	4	999	11	999	999	999	999	999	1	999	999	999	999	999	999	999	999	999	999	999	999	999	999	999	999	999	999	999	999	999	999	999	999	999	999	999	999	999	999	999	999
597430	NM_000059.3:c.7007+2T>C	chr13:g.32346898:T>C	32346898	T	C	999	1	15	4	999	13	999	999	999	999	999	1	999	999	999	999	999	999	999	999	999	999	999	999	999	999	999	999	999	999	999	999	999	999	999	999	999	999	999	999	999	999	999	999
597574	NM_000059.3:c.7816dup	chr13:g.32362532:T>TG	32362532	T	TG	999	2	17	4	17	999	999	999	999	999	999	1	999	999	999	999	999	999	999	999	999	999	999	999	999	999	999	999	999	999	999	999	999	999	999	999	999	999	999	999	999	999	999	999
597576	NM_000059.3:c.7833_7843delinsG	chr13:g.32362550:TCCAAAGCTTA>G	32362550	TCCAAAGCTTA	G	999	11	17	4	17	999	999	999	999	999	999	1	999	999	999	999	999	999	999	999	999	999	999	999	999	999	999	999	999	999	999	999	999	999	999	999	999	999	999	999	999	999	999	999
597592	NM_000059.3:c.7956_7959dup	chr13:g.32362671:G>GTGCT	32362671	G	GTGCT	999	5	17	4	17	999	999	999	999	999	999	999	999	999	999	999	999	999	999	999	999	999	999	999	999	999	999	999	999	999	999	999	999	999	999	999	999	999	999	999	999	999	999	999
597593	NM_000059.3:c.7976+1G>T	chr13:g.32362694:G>T	32362694	G	T	999	1	15	4	999	17	999	999	999	999	0.33	3	999	999	999	999	999	999	999	999	999	999	999	999	999	999	999	999	999	999	999	999	999	999	999	999	999	999	999	999	999	999	999	999
597616	NM_000059.3:c.8111_8118del	chr13:g.32363311:TTCTAGCAA>T	32363311	TTCTAGCAA	T	999	9	17	4	18	999	999	999	999	999	999	1	999	999	999	999	999	999	999	999	999	999	999	999	999	999	999	999	999	999	999	999	999	999	999	999	999	999	999	999	999	999	999	999
597631	NM_000059.3:c.8278_8279insTTTAGCTGTCTTAAAGAATGGCAGACTGACAGTTGGTCAGAAGATTATTCTTCATGGAGCAGAACTGGTGG	chr13:g.32363410:C>CTTAGCTGTCTTAAAGAATGGCAGACTGACAGTTGGTCAGAAGATTATTCTTCATGGAGCAGAACTGGTGGT	32363410	C	CTTAGCTGTCTTAAAGAATGGCAGACTGACAGTTGGTCAGAAGATTATTCTTCATGGAGCAGAACTGGTGGT	999	72	17	4	18	999	999	999	999	999	999	999	999	999	999	999	999	999	999	999	999	999	999	999	999	999	999	999	999	999	999	999	999	999	999	999	999	999	999	999	999	999	999	999
597659	NM_000059.3:c.8371_8372insGCTGGTATACATATACAAATACCAAGTTTGGT	chr13:g.32370441:A>AGCTGGTATACATATACAAATACCAAGTTTGGT	32370441	A	AGCTGGTATACATATACAAATACCAAGTTTGGT	999	33	17	4	19	999	999	999	999	999	999	999	999	999	999	999	999	999	999	999	999	999	999	999	999	999	999	999	999	999	999	999	999	999	999	999	999	999	999	999	999	999	999	999
597716	NM_000059.3:c.8729_8738del	chr13:g.32376762:AAGAATGCAGC>A	32376762	AAGAATGCAGC	A	999	11	17	4	21	999	999	999	999	999	999	1	999	999	999	999	999	999	999	999	999	999	999	999	999	999	999	999	999	999	999	999	999	999	999	999	999	999	999	999	999	999	999	999
597727	NM_000059.3:c.8755-1_8755insTGAA	chr13:g.32379316:G>GTGAA	32379316	G	GTGAA	999	5	19	4	999	999	999	999	999	999	999	999	999	999	999	999	999	999	999	999	999	999	999	999	999	999	999	999	999	999	999	999	999	999	999	999	999	999	999	999	999	999	999	999
597741	NM_000059.3:c.8886_8950del	chr13:g.32379445:TTTATCAAGGGATGTCACAACCGTGTGGAAGTTGCGTATTGTAAGCTATTCAAAAAAAGAAAAAGA>T	32379445	TTTATCAAGGGATGTCACAACCGTGTGGAAGTTGCGTATTGTAAGCTATTCAAAAAAAGAAAAAGA	T	999	66	17	4	22	999	999	999	999	999	999	1	999	999	999	999	999	999	999	999	999	999	999	999	999	999	999	999	999	999	999	999	999	999	999	999	999	999	999	999	999	999	999	999
597748	NM_000059.3:c.8953+1del	chr13:g.32379514:AG>A	32379514	AG	A	999	2	17	4	22	999	999	999	999	999	999	1	999	999	999	999	999	999	999	999	999	999	999	999	999	999	999	999	999	999	999	999	999	999	999	999	999	999	999	999	999	999	999	999
598660	NM_000059.3:c.-5_11del	chr13:g.32316453:AGGTAAAAATGCCTATT>A	32316453	AGGTAAAAATGCCTATT	A	999	17	18	4	2	999	999	999	999	999	999	1	999	999	999	999	999	999	999	999	999	999	999	999	999	999	999	999	999	999	999	999	999	999	999	999	999	999	999	999	999	999	999	999
598661	NM_000059.3:c.1A>G	chr13:g.32316461:A>G	32316461	A	G	999	1	18	4	2	999	0	1	1	0.511	0.5	2	0.76229	0.75919	23.4	2.98253	0.5166	0.9157	0.50591	0.66796	0.68366	0.00817	0.73797	0.07192	0.74766	0.00183	0.06265	0.8433	0.99188	999	0.93217	0.04985	0.99681	0.18731	0.99885	0.81001	0.25551	999	999	0.65575	0.57219	0.83269	0.32732	0.5525
598696	NM_000059.3:c.67+1G>A	chr13:g.32316528:G>A	32316528	G	A	999	1	15	4	999	2	999	999	999	999	0.2	5	999	999	999	999	999	999	999	999	999	999	999	999	999	999	999	999	999	999	999	999	999	999	999	999	999	999	999	999	999	999	999	999
598697	NM_000059.3:c.67+1G>C	chr13:g.32316528:G>C	32316528	G	C	999	1	15	4	999	2	999	999	999	999	0.2	5	999	999	999	999	999	999	999	999	999	999	999	999	999	999	999	999	999	999	999	999	999	999	999	999	999	999	999	999	999	999	999	999
598699	NM_000059.3:c.67+2del	chr13:g.32316528:GT>G	32316528	GT	G	999	2	15	4	999	2	999	999	999	999	999	4	999	999	999	999	999	999	999	999	999	999	999	999	999	999	999	999	999	999	999	999	999	999	999	999	999	999	999	999	999	999	999	999
598700	NM_000059.3:c.67+2T>A	chr13:g.32316529:T>A	32316529	T	A	999	1	15	4	999	2	999	999	999	999	999	4	999	999	999	999	999	999	999	999	999	999	999	999	999	999	999	999	999	999	999	999	999	999	999	999	999	999	999	999	999	999	999	999
598738	NM_000059.3:c.125_129del	chr13:g.32319132:CTATAA>C	32319132	CTATAA	C	999	6	17	4	3	999	999	999	999	999	999	999	999	999	999	999	999	999	999	999	999	999	999	999	999	999	999	999	999	999	999	999	999	999	999	999	999	999	999	999	999	999	999	999
598765	NM_000059.3:c.200_1910-877dup	chr13:g.32319208:A>AGGAAACCATCTTATAATCAGCTGGCTTCAACTCCAATAATATTCAAAGAGCAAGGGCTGACTCTGCCGCTGTACCAATCTCCTGTAAAAGAATTAGATAAATTCAAATTAGACTTAGGTAAGTAATGCAATATGGTAGACTGGGGAGAACTACAAACTAGGAATTTAGGCAAACCTGTGTTAAAATCTTAGCTCATTCATTAATTGTGTCATGCTGGGCAAATCAGTCTCTCTGGCCTCTTTTTCCTCACTCGAAAAATGGAGACGATGAAAATAATGTCTCATAGGTTTGGATTAAATTAAATAATGTAGGTACTTAGTAAATGTTCTCTTTCATCCCTCCTTTGATAAATTTGCCAACTGAGATTTGCTGAATTACG…	32319208	A	AGGAAACCATCTTATAATCAGCTGGCTTCAACTCCAATAATATTCAAAGAGCAAGGGCTGACTCTGCCGCTGTACCAATCTCCTGTAAAAGAATTAGATAAATTCAAATTAGACTTAGGTAAGTAATGCAATATGGTAGACTGGGGAGAACTACAAACTAGGAATTTAGGCAAACCTGTGTTAAAATCTTAGCTCATTCATTAATTGTGTCATGCTGGGCAAATCAGTCTCTCTGGCCTCTTTTTCCTCACTCGAAAAATGGAGACGATGAAAATAATGTCTCATAGGTTTGGATTAAATTAAATAATGTAGGTACTTAGTAAATGTTCTCTTTCATCCCTCCTTTGATAAATTTGCCAACTGAGATTTGCTGAATTACGTCTTTCTTATGCCAAAAAA…	999	16181	19	4	3	999	999	999	999	999	999	999	999	999	999	999	999	999	999	999	999	999	999	999	999	999	999	999	999	999	999	999	999	999	999	999	999	999	999	999	999	999	999	999
598777	NM_000059.3:c.239_243del	chr13:g.32319247:ATATTC>A	32319247	ATATTC	A	999	6	17	4	3	999	999	999	999	999	999	999	999	999	999	999	999	999	999	999	999	999	999	999	999	999	999	999	999	999	999	999	999	999	999	999	999	999	999	999	999	999	999	999
598803	NM_000059.3:c.304A>T	chr13:g.32319313:A>T	32319313	A	T	999	1	19	4	3	999	999	999	999	999	999	999	0.8773	0.87572	35	5.91842	0.95564	999	0.52247	0.33441	0.48906	999	0.34374	0.49859	0.48965	0.076	0.67416	0.12372	999	999	999	999	999	999	999	0.81001	999	999	999	999	0.35541	0.77789	0.3561	0.17819
598805	NM_000059.3:c.316+1G>A	chr13:g.32319326:G>A	32319326	G	A	999	1	15	4	999	3	999	999	999	999	0.5	2	999	999	999	999	999	999	999	999	999	999	999	999	999	999	999	999	999	999	999	999	999	999	999	999	999	999	999	999	999	999	999	999
598806	NM_000059.3:c.316+1G>C	chr13:g.32319326:G>C	32319326	G	C	999	1	15	4	999	3	999	999	999	999	0.5	2	999	999	999	999	999	999	999	999	999	999	999	999	999	999	999	999	999	999	999	999	999	999	999	999	999	999	999	999	999	999	999	999
598908	NM_000059.3:c.516_516+1insC	chr13:g.32326282:G>GC	32326282	G	GC	999	2	17	4	999	999	999	999	999	999	999	0.5	999	999	999	999	999	999	999	999	999	999	999	999	999	999	999	999	999	999	999	999	999	999	999	999	999	999	999	999	999	999	999	999
598909	NM_000059.3:c.516+1G>A	chr13:g.32326283:G>A	32326283	G	A	999	1	15	4	999	6	999	999	999	999	999	4	999	999	999	999	999	999	999	999	999	999	999	999	999	999	999	999	999	999	999	999	999	999	999	999	999	999	999	999	999	999	999	999
598910	NM_000059.3:c.516+1G>C	chr13:g.32326283:G>C	32326283	G	C	999	1	15	4	999	6	999	999	999	999	999	4	999	999	999	999	999	999	999	999	999	999	999	999	999	999	999	999	999	999	999	999	999	999	999	999	999	999	999	999	999	999	999	999
598911	NM_000059.3:c.516+1G>T	chr13:g.32326283:G>T	32326283	G	T	999	1	15	4	999	6	999	999	999	999	999	4	999	999	999	999	999	999	999	999	999	999	999	999	999	999	999	999	999	999	999	999	999	999	999	999	999	999	999	999	999	999	999	999
598912	NM_000059.3:c.516+2T>A	chr13:g.32326284:T>A	32326284	T	A	999	1	15	4	999	6	999	999	999	999	999	3	999	999	999	999	999	999	999	999	999	999	999	999	999	999	999	999	999	999	999	999	999	999	999	999	999	999	999	999	999	999	999	999
598913	NM_000059.3:c.516+2T>C	chr13:g.32326284:T>C	32326284	T	C	999	1	15	4	999	6	999	999	999	999	999	3	999	999	999	999	999	999	999	999	999	999	999	999	999	999	999	999	999	999	999	999	999	999	999	999	999	999	999	999	999	999	999	999
598914	NM_000059.3:c.516+2T>G	chr13:g.32326284:T>G	32326284	T	G	999	1	15	4	999	6	999	999	999	999	999	3	999	999	999	999	999	999	999	999	999	999	999	999	999	999	999	999	999	999	999	999	999	999	999	999	999	999	999	999	999	999	999	999
598967	NM_000059.3:c.631+1G>A	chr13:g.32326614:G>A	32326614	G	A	999	1	15	4	999	7	999	999	999	999	999	2	999	999	999	999	999	999	999	999	999	999	999	999	999	999	999	999	999	999	999	999	999	999	999	999	999	999	999	999	999	999	999	999
598968	NM_000059.3:c.631+2T>C	chr13:g.32326615:T>C	32326615	T	C	999	1	15	4	999	7	999	999	999	999	999	3	999	999	999	999	999	999	999	999	999	999	999	999	999	999	999	999	999	999	999	999	999	999	999	999	999	999	999	999	999	999	999	999
599000	NM_000059.3:c.681+1G>A	chr13:g.32329493:G>A	32329493	G	A	999	1	15	4	999	8	999	999	999	999	999	1	999	999	999	999	999	999	999	999	999	999	999	999	999	999	999	999	999	999	999	999	999	999	999	999	999	999	999	999	999	999	999	999
599046	NM_000059.3:c.793+1del	chr13:g.32331029:TG>T	32331029	TG	T	999	2	17	4	9	999	999	999	999	999	1	1	999	999	999	999	999	999	999	999	999	999	999	999	999	999	999	999	999	999	999	999	999	999	999	999	999	999	999	999	999	999	999	999
599048	NM_000059.3:c.793+1G>C	chr13:g.32331031:G>C	32331031	G	C	999	1	15	4	999	9	999	999	999	999	999	2	999	999	999	999	999	999	999	999	999	999	999	999	999	999	999	999	999	999	999	999	999	999	999	999	999	999	999	999	999	999	999	999
599049	NM_000059.3:c.793+1G>T	chr13:g.32331031:G>T	32331031	G	T	999	1	15	4	999	9	999	999	999	999	999	2	999	999	999	999	999	999	999	999	999	999	999	999	999	999	999	999	999	999	999	999	999	999	999	999	999	999	999	999	999	999	999	999
599450	NM_000059.3:c.1909+1G>A	chr13:g.32333388:G>A	32333388	G	A	999	1	15	4	999	10	999	999	999	999	0.33	3	999	999	999	999	999	999	999	999	999	999	999	999	999	999	999	999	999	999	999	999	999	999	999	999	999	999	999	999	999	999	999	999
601306	NM_000059.3:c.6841+1del	chr13:g.32341194:TG>T	32341194	TG	T	999	2	17	4	11	999	999	999	999	999	999	1	999	999	999	999	999	999	999	999	999	999	999	999	999	999	999	999	999	999	999	999	999	999	999	999	999	999	999	999	999	999	999	999
601308	NM_000059.3:c.6841+1G>C	chr13:g.32341197:G>C	32341197	G	C	999	1	15	4	999	11	999	999	999	999	999	1	999	999	999	999	999	999	999	999	999	999	999	999	999	999	999	999	999	999	999	999	999	999	999	999	999	999	999	999	999	999	999	999
601340	NM_000059.3:c.6937+1G>A	chr13:g.32344654:G>A	32344654	G	A	999	1	15	4	999	12	999	999	999	999	0.5	2	999	999	999	999	999	999	999	999	999	999	999	999	999	999	999	999	999	999	999	999	999	999	999	999	999	999	999	999	999	999	999	999
601377	NM_000059.3:c.7007+1G>C	chr13:g.32346897:G>C	32346897	G	C	999	1	15	4	999	13	999	999	999	999	999	3	999	999	999	999	999	999	999	999	999	999	999	999	999	999	999	999	999	999	999	999	999	999	999	999	999	999	999	999	999	999	999	999
601378	NM_000059.3:c.7007+1G>T	chr13:g.32346897:G>T	32346897	G	T	999	1	15	4	999	13	999	999	999	999	999	3	999	999	999	999	999	999	999	999	999	999	999	999	999	999	999	999	999	999	999	999	999	999	999	999	999	999	999	999	999	999	999	999
601617	NM_000059.3:c.7617+1del	chr13:g.32356608:AG>A	32356608	AG	A	999	2	17	4	15	999	999	999	999	999	0.5	2	999	999	999	999	999	999	999	999	999	999	999	999	999	999	999	999	999	999	999	999	999	999	999	999	999	999	999	999	999	999	999	999
601619	NM_000059.3:c.7617+1G>C	chr13:g.32356610:G>C	32356610	G	C	999	1	15	4	999	15	999	999	999	999	999	3	999	999	999	999	999	999	999	999	999	999	999	999	999	999	999	999	999	999	999	999	999	999	999	999	999	999	999	999	999	999	999	999
601620	NM_000059.3:c.7617+1G>T	chr13:g.32356610:G>T	32356610	G	T	999	1	15	4	999	15	999	999	999	999	999	3	999	999	999	999	999	999	999	999	999	999	999	999	999	999	999	999	999	999	999	999	999	999	999	999	999	999	999	999	999	999	999	999
601699	NM_000059.3:c.7805+2_7805+3del	chr13:g.32357930:GTA>G	32357930	GTA	G	999	3	15	4	999	16	999	999	999	999	999	999	999	999	999	999	999	999	999	999	999	999	999	999	999	999	999	999	999	999	999	999	999	999	999	999	999	999	999	999	999	999	999	999
601720	NM_000059.3:c.7813_7816del	chr13:g.32362527:CTGTG>C	32362527	CTGTG	C	999	5	17	4	17	999	999	999	999	999	999	999	999	999	999	999	999	999	999	999	999	999	999	999	999	999	999	999	999	999	999	999	999	999	999	999	999	999	999	999	999	999	999	999
601731	NM_000059.3:c.7835del	chr13:g.32362550:TC>T	32362550	TC	T	999	2	17	4	17	999	999	999	999	999	999	999	999	999	999	999	999	999	999	999	999	999	999	999	999	999	999	999	999	999	999	999	999	999	999	999	999	999	999	999	999	999	999	999
601754	NM_000059.3:c.7900del	chr13:g.32362616:TA>T	32362616	TA	T	999	2	17	4	17	999	999	999	999	999	999	2	999	999	999	999	999	999	999	999	999	999	999	999	999	999	999	999	999	999	999	999	999	999	999	999	999	999	999	999	999	999	999	999
601772	NM_000059.3:c.7954dup	chr13:g.32362668:A>AG	32362668	A	AG	999	2	17	4	17	999	999	999	999	999	999	999	999	999	999	999	999	999	999	999	999	999	999	999	999	999	999	999	999	999	999	999	999	999	999	999	999	999	999	999	999	999	999	999
601774	NM_000059.3:c.7958_7959dup	chr13:g.32362674:C>CTT	32362674	C	CTT	999	3	17	4	17	999	999	999	999	999	999	1	999	999	999	999	999	999	999	999	999	999	999	999	999	999	999	999	999	999	999	999	999	999	999	999	999	999	999	999	999	999	999	999
601779	NM_000059.3:c.7969A>T	chr13:g.32362686:A>T	32362686	A	T	999	1	19	4	17	999	999	999	999	999	999	999	0.972	0.97155	43	8.5456	0.99387	999	0.77192	0.94526	0.95203	999	0.87293	0.59785	0.74766	0.39905	0.53088	0.8433	999	999	999	999	999	999	999	0.81001	999	999	999	999	0.8173	0.97317	0.56465	0.78421
601785	NM_000059.3:c.7976+2C>A	chr13:g.32362695:C>A	32362695	C	A	999	1	15	4	999	17	999	999	999	999	999	2	999	999	999	999	999	999	999	999	999	999	999	999	999	999	999	999	999	999	999	999	999	999	999	999	999	999	999	999	999	999	999	999
601949	NM_000059.3:c.8331+1G>A	chr13:g.32363534:G>A	32363534	G	A	999	1	15	4	999	18	999	999	999	999	999	3	999	999	999	999	999	999	999	999	999	999	999	999	999	999	999	999	999	999	999	999	999	999	999	999	999	999	999	999	999	999	999	999
601950	NM_000059.3:c.8331+1G>T	chr13:g.32363534:G>T	32363534	G	T	999	1	15	4	999	18	999	999	999	999	999	3	999	999	999	999	999	999	999	999	999	999	999	999	999	999	999	999	999	999	999	999	999	999	999	999	999	999	999	999	999	999	999	999
601951	NM_000059.3:c.8331+2T>C	chr13:g.32363535:T>C	32363535	T	C	999	1	15	4	999	18	999	999	999	999	999	2	999	999	999	999	999	999	999	999	999	999	999	999	999	999	999	999	999	999	999	999	999	999	999	999	999	999	999	999	999	999	999	999
602019	NM_000059.3:c.8465_8472del	chr13:g.32370533:TATTCAAAG>T	32370533	TATTCAAAG	T	999	9	17	4	19	999	999	999	999	999	999	1	999	999	999	999	999	999	999	999	999	999	999	999	999	999	999	999	999	999	999	999	999	999	999	999	999	999	999	999	999	999	999	999
602033	NM_000059.3:c.8487+2T>C	chr13:g.32370559:T>C	32370559	T	C	999	1	15	4	999	19	999	999	999	999	999	1	999	999	999	999	999	999	999	999	999	999	999	999	999	999	999	999	999	999	999	999	999	999	999	999	999	999	999	999	999	999	999	999
602090	NM_000059.3:c.8589dup	chr13:g.32371055:G>GA	32371055	G	GA	999	2	17	4	20	999	999	999	999	999	999	1	999	999	999	999	999	999	999	999	999	999	999	999	999	999	999	999	999	999	999	999	999	999	999	999	999	999	999	999	999	999	999	999
602103	NM_000059.3:c.8632+2T>C	chr13:g.32371102:T>C	32371102	T	C	999	1	15	4	999	20	999	999	999	999	999	1	999	999	999	999	999	999	999	999	999	999	999	999	999	999	999	999	999	999	999	999	999	999	999	999	999	999	999	999	999	999	999	999
602104	NM_000059.3:c.8632+2T>G	chr13:g.32371102:T>G	32371102	T	G	999	1	15	4	999	20	999	999	999	999	999	2	999	999	999	999	999	999	999	999	999	999	999	999	999	999	999	999	999	999	999	999	999	999	999	999	999	999	999	999	999	999	999	999
602137	NM_000059.3:c.8696_8712del	chr13:g.32376732:CAAGATGGTGCAGAGCTT>C	32376732	CAAGATGGTGCAGAGCTT	C	999	18	17	4	21	999	999	999	999	999	999	999	999	999	999	999	999	999	999	999	999	999	999	999	999	999	999	999	999	999	999	999	999	999	999	999	999	999	999	999	999	999	999	999
602158	NM_000059.3:c.8754+1G>A	chr13:g.32376792:G>A	32376792	G	A	999	1	15	4	999	21	999	999	999	999	999	2	999	999	999	999	999	999	999	999	999	999	999	999	999	999	999	999	999	999	999	999	999	999	999	999	999	999	999	999	999	999	999	999
602160	NM_000059.3:c.8754+2T>A	chr13:g.32376793:T>A	32376793	T	A	999	1	15	4	999	21	999	999	999	999	999	999	999	999	999	999	999	999	999	999	999	999	999	999	999	999	999	999	999	999	999	999	999	999	999	999	999	999	999	999	999	999	999	999
602194	NM_000059.3:c.8818_8824del	chr13:g.32379376:TAAGAAAC>T	32379376	TAAGAAAC	T	999	8	17	4	22	999	999	999	999	999	999	1	999	999	999	999	999	999	999	999	999	999	999	999	999	999	999	999	999	999	999	999	999	999	999	999	999	999	999	999	999	999	999	999
602231	NM_000059.3:c.8914_8917dup	chr13:g.32379475:G>GTTGC	32379475	G	GTTGC	999	5	17	4	22	999	999	999	999	999	999	1	999	999	999	999	999	999	999	999	999	999	999	999	999	999	999	999	999	999	999	999	999	999	999	999	999	999	999	999	999	999	999	999
602253	NM_000059.3:c.8948_8953+5del	chr13:g.32379506:AAAGATTCAGGT>A	32379506	AAAGATTCAGGT	A	999	12	15	4	22	22	999	999	999	999	999	1	999	999	999	999	999	999	999	999	999	999	999	999	999	999	999	999	999	999	999	999	999	999	999	999	999	999	999	999	999	999	999	999
602257	NM_000059.3:c.8953+1G>A	chr13:g.32379516:G>A	32379516	G	A	999	1	15	4	999	22	999	999	999	999	999	3	999	999	999	999	999	999	999	999	999	999	999	999	999	999	999	999	999	999	999	999	999	999	999	999	999	999	999	999	999	999	999	999
602259	NM_000059.3:c.8953+2T>G	chr13:g.32379517:T>G	32379517	T	G	999	1	15	4	999	22	999	999	999	999	999	2	999	999	999	999	999	999	999	999	999	999	999	999	999	999	999	999	999	999	999	999	999	999	999	999	999	999	999	999	999	999	999	999
329502	NM_000059.3:c.957dup	chr13:g.32332434:A>AT	32332434	A	AT	999	2	17	4	10	999	999	999	999	999	999	999	999	999	999	999	999	999	999	999	999	999	999	999	999	999	999	999	999	999	999	999	999	999	999	999	999	999	999	999	999	999	999	999
329593	NM_000059.3:c.1053_1068dup	chr13:g.32332530:A>AATACTCATTTGTATCT	32332530	A	AATACTCATTTGTATCT	999	17	17	4	10	999	999	999	999	999	999	999	999	999	999	999	999	999	999	999	999	999	999	999	999	999	999	999	999	999	999	999	999	999	999	999	999	999	999	999	999	999	999	999
329787	NM_000059.3:c.1254dup	chr13:g.32332731:C>CA	32332731	C	CA	999	2	17	4	10	999	999	999	999	999	999	999	999	999	999	999	999	999	999	999	999	999	999	999	999	999	999	999	999	999	999	999	999	999	999	999	999	999	999	999	999	999	999	999
331133	NM_000059.3:c.2313_2314dup	chr13:g.32336667:T>TAA	32336667	T	TAA	999	3	17	4	11	999	999	999	999	999	999	999	999	999	999	999	999	999	999	999	999	999	999	999	999	999	999	999	999	999	999	999	999	999	999	999	999	999	999	999	999	999	999	999
334437	NM_000059.3:c.5454dup	chr13:g.32339808:C>CA	32339808	C	CA	999	2	17	4	11	999	999	999	999	999	999	999	999	999	999	999	999	999	999	999	999	999	999	999	999	999	999	999	999	999	999	999	999	999	999	999	999	999	999	999	999	999	999	999
335557	NM_000059.3:c.6411dup	chr13:g.32340765:A>AT	32340765	A	AT	999	2	17	4	11	999	999	999	999	999	999	999	999	999	999	999	999	999	999	999	999	999	999	999	999	999	999	999	999	999	999	999	999	999	999	999	999	999	999	999	999	999	999	999
338640	NM_000059.3:c.7638dup	chr13:g.32357761:C>CT	32357761	C	CT	999	2	17	4	16	999	999	999	999	999	999	999	999	999	999	999	999	999	999	999	999	999	999	999	999	999	999	999	999	999	999	999	999	999	999	999	999	999	999	999	999	999	999	999
413883	NM_000059.3:c.2987dup	chr13:g.32337341:C>CT	32337341	C	CT	999	2	17	4	11	999	999	999	999	999	999	999	999	999	999	999	999	999	999	999	999	999	999	999	999	999	999	999	999	999	999	999	999	999	999	999	999	999	999	999	999	999	999	999
416279	NM_000059.3:c.5100dup	chr13:g.32339454:G>GT	32339454	G	GT	999	2	17	4	11	999	999	999	999	999	999	999	999	999	999	999	999	999	999	999	999	999	999	999	999	999	999	999	999	999	999	999	999	999	999	999	999	999	999	999	999	999	999	999
417258	NM_000059.3:c.5924dup	chr13:g.32340278:T>TG	32340278	T	TG	999	2	17	4	11	999	999	999	999	999	999	999	999	999	999	999	999	999	999	999	999	999	999	999	999	999	999	999	999	999	999	999	999	999	999	999	999	999	999	999	999	999	999	999
417569	NM_000059.3:c.6160dup	chr13:g.32340514:T>TG	32340514	T	TG	999	2	17	4	11	999	999	999	999	999	999	999	999	999	999	999	999	999	999	999	999	999	999	999	999	999	999	999	999	999	999	999	999	999	999	999	999	999	999	999	999	999	999	999
447374	NM_000059.3:c.751dup	chr13:g.32330987:G>GA	32330987	G	GA	999	2	17	4	9	999	999	999	999	999	999	999	999	999	999	999	999	999	999	999	999	999	999	999	999	999	999	999	999	999	999	999	999	999	999	999	999	999	999	999	999	999	999	999
447717	NM_000059.3:c.1632dup	chr13:g.32333109:C>CT	32333109	C	CT	999	2	17	4	10	999	999	999	999	999	999	999	999	999	999	999	999	999	999	999	999	999	999	999	999	999	999	999	999	999	999	999	999	999	999	999	999	999	999	999	999	999	999	999
447988	NM_000059.3:c.2408dup	chr13:g.32336762:T>TA	32336762	T	TA	999	2	19	4	11	999	999	999	999	999	999	999	999	999	999	999	999	999	999	999	999	999	999	999	999	999	999	999	999	999	999	999	999	999	999	999	999	999	999	999	999	999	999	999
449200	NM_000059.3:c.5683dup	chr13:g.32340037:C>CG	32340037	C	CG	999	2	17	4	11	999	999	999	999	999	999	999	999	999	999	999	999	999	999	999	999	999	999	999	999	999	999	999	999	999	999	999	999	999	999	999	999	999	999	999	999	999	999	999
449226	NM_000059.3:c.5737dup	chr13:g.32340091:A>AT	32340091	A	AT	999	2	17	4	11	999	999	999	999	999	999	999	999	999	999	999	999	999	999	999	999	999	999	999	999	999	999	999	999	999	999	999	999	999	999	999	999	999	999	999	999	999	999	999
449740	NM_000059.3:c.6936dup	chr13:g.32344651:A>AT	32344651	A	AT	999	2	17	4	12	999	999	999	999	999	999	999	999	999	999	999	999	999	999	999	999	999	999	999	999	999	999	999	999	999	999	999	999	999	999	999	999	999	999	999	999	999	999	999
450138	NM_000059.3:c.7757_7761dup	chr13:g.32357880:T>TGGCTC	32357880	T	TGGCTC	999	6	17	4	16	999	999	999	999	999	999	999	999	999	999	999	999	999	999	999	999	999	999	999	999	999	999	999	999	999	999	999	999	999	999	999	999	999	999	999	999	999	999	999
450379	NM_000059.3:c.8193dup	chr13:g.32363394:A>AG	32363394	A	AG	999	2	17	4	18	999	999	999	999	999	999	999	999	999	999	999	999	999	999	999	999	999	999	999	999	999	999	999	999	999	999	999	999	999	999	999	999	999	999	999	999	999	999	999
463142	NM_000059.3:c.93del	chr13:g.32319100:TG>T	32319100	TG	T	999	2	17	4	3	999	999	999	999	999	999	1	999	999	999	999	999	999	999	999	999	999	999	999	999	999	999	999	999	999	999	999	999	999	999	999	999	999	999	999	999	999	999	999
463303	NM_000059.3:c.505_506del	chr13:g.32326269:CAA>C	32326269	CAA	C	999	3	17	4	6	999	999	999	999	999	999	999	999	999	999	999	999	999	999	999	999	999	999	999	999	999	999	999	999	999	999	999	999	999	999	999	999	999	999	999	999	999	999	999
463364	NM_000059.3:c.638del	chr13:g.32329446:GA>G	32329446	GA	G	999	2	17	4	8	999	999	999	999	999	999	999	999	999	999	999	999	999	999	999	999	999	999	999	999	999	999	999	999	999	999	999	999	999	999	999	999	999	999	999	999	999	999	999
463394	NM_000059.3:c.732_733del	chr13:g.32330967:GAT>G	32330967	GAT	G	999	3	17	4	9	999	999	999	999	999	999	1	999	999	999	999	999	999	999	999	999	999	999	999	999	999	999	999	999	999	999	999	999	999	999	999	999	999	999	999	999	999	999	999
463447	NM_000059.3:c.863del	chr13:g.32332339:GC>G	32332339	GC	G	999	2	17	4	10	999	999	999	999	999	1	1	999	999	999	999	999	999	999	999	999	999	999	999	999	999	999	999	999	999	999	999	999	999	999	999	999	999	999	999	999	999	999	999
463480	NM_000059.3:c.1036_1037del	chr13:g.32332510:TAA>T	32332510	TAA	T	999	3	17	4	10	999	999	999	999	999	999	999	999	999	999	999	999	999	999	999	999	999	999	999	999	999	999	999	999	999	999	999	999	999	999	999	999	999	999	999	999	999	999	999
463513	NM_000059.3:c.1234_1265del	chr13:g.32332710:TACCCCTATTGCATATTTCTTCATGTGACCAAA>T	32332710	TACCCCTATTGCATATTTCTTCATGTGACCAAA	T	999	33	17	4	10	999	999	999	999	999	999	999	999	999	999	999	999	999	999	999	999	999	999	999	999	999	999	999	999	999	999	999	999	999	999	999	999	999	999	999	999	999	999	999
463575	NM_000059.3:c.1528_1537del	chr13:g.32333004:GAGAATCACCT>G	32333004	GAGAATCACCT	G	999	11	17	4	10	999	999	999	999	999	999	999	999	999	999	999	999	999	999	999	999	999	999	999	999	999	999	999	999	999	999	999	999	999	999	999	999	999	999	999	999	999	999	999
463580	NM_000059.3:c.1546_1547del	chr13:g.32333022:CTT>C	32333022	CTT	C	999	3	17	4	10	999	999	999	999	999	999	1	999	999	999	999	999	999	999	999	999	999	999	999	999	999	999	999	999	999	999	999	999	999	999	999	999	999	999	999	999	999	999	999
463588	NM_000059.3:c.1586_1587del	chr13:g.32333062:CTT>C	32333062	CTT	C	999	3	17	4	10	999	999	999	999	999	999	999	999	999	999	999	999	999	999	999	999	999	999	999	999	999	999	999	999	999	999	999	999	999	999	999	999	999	999	999	999	999	999	999
463601	NM_000059.3:c.1638_1650del	chr13:g.32333114:TGCTCACAGAAGGA>T	32333114	TGCTCACAGAAGGA	T	999	14	17	4	10	999	999	999	999	999	999	999	999	999	999	999	999	999	999	999	999	999	999	999	999	999	999	999	999	999	999	999	999	999	999	999	999	999	999	999	999	999	999	999
463658	NM_000059.3:c.1881_1882del	chr13:g.32333357:GCA>G	32333357	GCA	G	999	3	17	4	10	999	999	999	999	999	999	999	999	999	999	999	999	999	999	999	999	999	999	999	999	999	999	999	999	999	999	999	999	999	999	999	999	999	999	999	999	999	999	999
463703	NM_000059.3:c.1921_1928del	chr13:g.32336274:ATTCTTCTG>A	32336274	ATTCTTCTG	A	999	9	17	4	11	999	999	999	999	999	999	999	999	999	999	999	999	999	999	999	999	999	999	999	999	999	999	999	999	999	999	999	999	999	999	999	999	999	999	999	999	999	999	999
463769	NM_000059.3:c.2294del	chr13:g.32336645:GA>G	32336645	GA	G	999	2	17	4	11	999	999	999	999	999	999	999	999	999	999	999	999	999	999	999	999	999	999	999	999	999	999	999	999	999	999	999	999	999	999	999	999	999	999	999	999	999	999	999
463807	NM_000059.3:c.2493dup	chr13:g.32336846:G>GT	32336846	G	GT	999	2	17	4	11	999	999	999	999	999	999	999	999	999	999	999	999	999	999	999	999	999	999	999	999	999	999	999	999	999	999	999	999	999	999	999	999	999	999	999	999	999	999	999
463814	NM_000059.3:c.2560_2561dup	chr13:g.32336912:C>CAA	32336912	C	CAA	999	3	17	4	11	999	999	999	999	999	999	999	999	999	999	999	999	999	999	999	999	999	999	999	999	999	999	999	999	999	999	999	999	999	999	999	999	999	999	999	999	999	999	999
463883	NM_000059.3:c.2907del	chr13:g.32337260:CA>C	32337260	CA	C	999	2	17	4	11	999	999	999	999	999	999	999	999	999	999	999	999	999	999	999	999	999	999	999	999	999	999	999	999	999	999	999	999	999	999	999	999	999	999	999	999	999	999	999
463892	NM_000059.3:c.2957_2960del	chr13:g.32337309:AAAAT>A	32337309	AAAAT	A	999	5	17	4	11	999	999	999	999	999	999	999	999	999	999	999	999	999	999	999	999	999	999	999	999	999	999	999	999	999	999	999	999	999	999	999	999	999	999	999	999	999	999	999
463903	NM_000059.3:c.3037del	chr13:g.32337390:CT>C	32337390	CT	C	999	2	17	4	11	999	999	999	999	999	999	999	999	999	999	999	999	999	999	999	999	999	999	999	999	999	999	999	999	999	999	999	999	999	999	999	999	999	999	999	999	999	999	999
463919	NM_000059.3:c.3092del	chr13:g.32337445:CT>C	32337445	CT	C	999	2	17	4	11	999	999	999	999	999	999	999	999	999	999	999	999	999	999	999	999	999	999	999	999	999	999	999	999	999	999	999	999	999	999	999	999	999	999	999	999	999	999	999
463923	NM_000059.3:c.3111_3156del	chr13:g.32337463:ACAATATCCTACTAGTTTAGCTTGTGTTGAAATTGTAAATACCTTGG>A	32337463	ACAATATCCTACTAGTTTAGCTTGTGTTGAAATTGTAAATACCTTGG	A	999	47	17	4	11	999	999	999	999	999	999	999	999	999	999	999	999	999	999	999	999	999	999	999	999	999	999	999	999	999	999	999	999	999	999	999	999	999	999	999	999	999	999	999
463974	NM_000059.3:c.3291del	chr13:g.32337642:AT>A	32337642	AT	A	999	2	17	4	11	999	999	999	999	999	1	1	999	999	999	999	999	999	999	999	999	999	999	999	999	999	999	999	999	999	999	999	999	999	999	999	999	999	999	999	999	999	999	999
464016	NM_000059.3:c.3481_3482del	chr13:g.32337832:CAG>C	32337832	CAG	C	999	3	17	4	11	999	999	999	999	999	999	999	999	999	999	999	999	999	999	999	999	999	999	999	999	999	999	999	999	999	999	999	999	999	999	999	999	999	999	999	999	999	999	999
464039	NM_000059.3:c.3602dup	chr13:g.32337955:T>TA	32337955	T	TA	999	2	17	4	11	999	999	999	999	999	999	999	999	999	999	999	999	999	999	999	999	999	999	999	999	999	999	999	999	999	999	999	999	999	999	999	999	999	999	999	999	999	999	999
464086	NM_000059.3:c.3814del	chr13:g.32338167:CA>C	32338167	CA	C	999	2	17	4	11	999	999	999	999	999	999	999	999	999	999	999	999	999	999	999	999	999	999	999	999	999	999	999	999	999	999	999	999	999	999	999	999	999	999	999	999	999	999	999
464088	NM_000059.3:c.3821dup	chr13:g.32338174:T>TA	32338174	T	TA	999	2	17	4	11	999	999	999	999	999	999	999	999	999	999	999	999	999	999	999	999	999	999	999	999	999	999	999	999	999	999	999	999	999	999	999	999	999	999	999	999	999	999	999
464124	NM_000059.3:c.3900_3903del	chr13:g.32338253:ATGAC>A	32338253	ATGAC	A	999	5	17	4	11	999	999	999	999	999	999	999	999	999	999	999	999	999	999	999	999	999	999	999	999	999	999	999	999	999	999	999	999	999	999	999	999	999	999	999	999	999	999	999
464143	NM_000059.3:c.3975dup	chr13:g.32338329:C>CT	32338329	C	CT	999	2	17	4	11	999	999	999	999	999	999	999	999	999	999	999	999	999	999	999	999	999	999	999	999	999	999	999	999	999	999	999	999	999	999	999	999	999	999	999	999	999	999	999
464151	NM_000059.3:c.4031del	chr13:g.32338381:TA>T	32338381	TA	T	999	2	17	4	11	999	999	999	999	999	999	999	999	999	999	999	999	999	999	999	999	999	999	999	999	999	999	999	999	999	999	999	999	999	999	999	999	999	999	999	999	999	999	999
464157	NM_000059.3:c.4041_4042del	chr13:g.32338394:GTT>G	32338394	GTT	G	999	3	17	4	11	999	999	999	999	999	999	1	999	999	999	999	999	999	999	999	999	999	999	999	999	999	999	999	999	999	999	999	999	999	999	999	999	999	999	999	999	999	999	999
464162	NM_000059.3:c.4067del	chr13:g.32338420:CT>C	32338420	CT	C	999	2	17	4	11	999	999	999	999	999	999	999	999	999	999	999	999	999	999	999	999	999	999	999	999	999	999	999	999	999	999	999	999	999	999	999	999	999	999	999	999	999	999	999
464186	NM_000059.3:c.4158_4162del	chr13:g.32338511:GATTTA>G	32338511	GATTTA	G	999	6	17	4	11	999	999	999	999	999	999	999	999	999	999	999	999	999	999	999	999	999	999	999	999	999	999	999	999	999	999	999	999	999	999	999	999	999	999	999	999	999	999	999
464199	NM_000059.3:c.4205dup	chr13:g.32338558:T>TA	32338558	T	TA	999	2	17	4	11	999	999	999	999	999	999	999	999	999	999	999	999	999	999	999	999	999	999	999	999	999	999	999	999	999	999	999	999	999	999	999	999	999	999	999	999	999	999	999
464232	NM_000059.3:c.4350dup	chr13:g.32338702:C>CT	32338702	C	CT	999	2	17	4	11	999	999	999	999	999	999	999	999	999	999	999	999	999	999	999	999	999	999	999	999	999	999	999	999	999	999	999	999	999	999	999	999	999	999	999	999	999	999	999
464266	NM_000059.3:c.4472_4473insTTTT	chr13:g.32338826:C>CTTTT	32338826	C	CTTTT	999	5	17	4	11	999	999	999	999	999	999	999	999	999	999	999	999	999	999	999	999	999	999	999	999	999	999	999	999	999	999	999	999	999	999	999	999	999	999	999	999	999	999	999
464276	NM_000059.3:c.4491del	chr13:g.32338844:GT>G	32338844	GT	G	999	2	17	4	11	999	999	999	999	999	999	999	999	999	999	999	999	999	999	999	999	999	999	999	999	999	999	999	999	999	999	999	999	999	999	999	999	999	999	999	999	999	999	999
464297	NM_000059.3:c.4568del	chr13:g.32338920:TG>T	32338920	TG	T	999	2	17	4	11	999	999	999	999	999	999	1	999	999	999	999	999	999	999	999	999	999	999	999	999	999	999	999	999	999	999	999	999	999	999	999	999	999	999	999	999	999	999	999
464324	NM_000059.3:c.4703dup	chr13:g.32339055:T>TA	32339055	T	TA	999	2	17	4	11	999	999	999	999	999	999	999	999	999	999	999	999	999	999	999	999	999	999	999	999	999	999	999	999	999	999	999	999	999	999	999	999	999	999	999	999	999	999	999
464369	NM_000059.3:c.4899_4902del	chr13:g.32339252:ATCTT>A	32339252	ATCTT	A	999	5	17	4	11	999	999	999	999	999	999	999	999	999	999	999	999	999	999	999	999	999	999	999	999	999	999	999	999	999	999	999	999	999	999	999	999	999	999	999	999	999	999	999
464396	NM_000059.3:c.4983_4986del	chr13:g.32339336:TATTC>T	32339336	TATTC	T	999	5	17	4	11	999	999	999	999	999	999	1	999	999	999	999	999	999	999	999	999	999	999	999	999	999	999	999	999	999	999	999	999	999	999	999	999	999	999	999	999	999	999	999
464419	NM_000059.3:c.5079del	chr13:g.32339432:CT>C	32339432	CT	C	999	2	17	4	11	999	999	999	999	999	999	999	999	999	999	999	999	999	999	999	999	999	999	999	999	999	999	999	999	999	999	999	999	999	999	999	999	999	999	999	999	999	999	999
464455	NM_000059.3:c.5209_5273dup	chr13:g.32339561:C>CAAGATACTTATTTAAGTAACAGTAGCATGTCTAACAGCTATTCCTACCATTCTGATGAGGTATAT	32339561	C	CAAGATACTTATTTAAGTAACAGTAGCATGTCTAACAGCTATTCCTACCATTCTGATGAGGTATAT	999	66	17	4	11	999	999	999	999	999	999	1	999	999	999	999	999	999	999	999	999	999	999	999	999	999	999	999	999	999	999	999	999	999	999	999	999	999	999	999	999	999	999	999
464612	NM_000059.3:c.5729_5732del	chr13:g.32340082:TAATG>T	32340082	TAATG	T	999	5	17	4	11	999	999	999	999	999	999	999	999	999	999	999	999	999	999	999	999	999	999	999	999	999	999	999	999	999	999	999	999	999	999	999	999	999	999	999	999	999	999	999
464666	NM_000059.3:c.5951_5952del	chr13:g.32340303:GAA>G	32340303	GAA	G	999	3	17	4	11	999	999	999	999	999	999	1	999	999	999	999	999	999	999	999	999	999	999	999	999	999	999	999	999	999	999	999	999	999	999	999	999	999	999	999	999	999	999	999
464754	NM_000059.3:c.6260_6261del	chr13:g.32340613:CAG>C	32340613	CAG	C	999	3	17	4	11	999	999	999	999	999	999	999	999	999	999	999	999	999	999	999	999	999	999	999	999	999	999	999	999	999	999	999	999	999	999	999	999	999	999	999	999	999	999	999
464764	NM_000059.3:c.6276_6727del	chr13:g.32340629:CTTCACTATTCACCTACGTCTAGACAAAATGTATCAAAAATACTTCCTCGTGTTGATAAGAGAAACCCAGAGCACTGTGTAAACTCAGAAATGGAAAAAACCTGCAGTAAAGAATTTAAATTATCAAATAACTTAAATGTTGAAGGTGGTTCTTCAGAAAATAATCACTCTATTAAAGTTTCTCCATATCTCTCTCAATTTCAACAAGACAAACAACAGTTGGTATTAGGAACCAAAGTGTCACTTGTTGAGAACATTCATGTTTTGGGAAAAGAACAGGCTTCACCTAAAAACGTAAAAATGGAAATTGGTAAAACTGAAACTTTTTCTGATGTTCCTGTGAAAACAAATATAGAAGTTTGTTCTACTTACTCCAAAGATT…	32340629	CTTCACTATTCACCTACGTCTAGACAAAATGTATCAAAAATACTTCCTCGTGTTGATAAGAGAAACCCAGAGCACTGTGTAAACTCAGAAATGGAAAAAACCTGCAGTAAAGAATTTAAATTATCAAATAACTTAAATGTTGAAGGTGGTTCTTCAGAAAATAATCACTCTATTAAAGTTTCTCCATATCTCTCTCAATTTCAACAAGACAAACAACAGTTGGTATTAGGAACCAAAGTGTCACTTGTTGAGAACATTCATGTTTTGGGAAAAGAACAGGCTTCACCTAAAAACGTAAAAATGGAAATTGGTAAAACTGAAACTTTTTCTGATGTTCCTGTGAAAACAAATATAGAAGTTTGTTCTACTTACTCCAAAGATTCAGAAAACTACTTTGAA…	C	999	453	17	4	11	999	999	999	999	999	999	999	999	999	999	999	999	999	999	999	999	999	999	999	999	999	999	999	999	999	999	999	999	999	999	999	999	999	999	999	999	999	999	999
464796	NM_000059.3:c.6383_6387del	chr13:g.32340736:TAAAGA>T	32340736	TAAAGA	T	999	6	17	4	11	999	999	999	999	999	999	999	999	999	999	999	999	999	999	999	999	999	999	999	999	999	999	999	999	999	999	999	999	999	999	999	999	999	999	999	999	999	999	999
464812	NM_000059.3:c.6419_7420del	chr13:g.32340772:AGGTGGTTCTTCAGAAAATAATCACTCTATTAAAGTTTCTCCATATCTCTCTCAATTTCAACAAGACAAACAACAGTTGGTATTAGGAACCAAAGTGTCACTTGTTGAGAACATTCATGTTTTGGGAAAAGAACAGGCTTCACCTAAAAACGTAAAAATGGAAATTGGTAAAACTGAAACTTTTTCTGATGTTCCTGTGAAAACAAATATAGAAGTTTGTTCTACTTACTCCAAAGATTCAGAAAACTACTTTGAAACAGAAGCAGTAGAAATTGCTAAAGCTTTTATGGAAGATGATGAACTGACAGATTCTAAACTGCCAAGTCATGCCACACATTCTCTTTTTACATGTCCCGAAAATGAGGAAATGGTTTTGTCAAAT…	32340772	AGGTGGTTCTTCAGAAAATAATCACTCTATTAAAGTTTCTCCATATCTCTCTCAATTTCAACAAGACAAACAACAGTTGGTATTAGGAACCAAAGTGTCACTTGTTGAGAACATTCATGTTTTGGGAAAAGAACAGGCTTCACCTAAAAACGTAAAAATGGAAATTGGTAAAACTGAAACTTTTTCTGATGTTCCTGTGAAAACAAATATAGAAGTTTGTTCTACTTACTCCAAAGATTCAGAAAACTACTTTGAAACAGAAGCAGTAGAAATTGCTAAAGCTTTTATGGAAGATGATGAACTGACAGATTCTAAACTGCCAAGTCATGCCACACATTCTCTTTTTACATGTCCCGAAAATGAGGAAATGGTTTTGTCAAATTCAAGAATTGGAAAAAG…	A	999	14501	16	4	11	11	999	999	999	999	999	999	999	999	999	999	999	999	999	999	999	999	999	999	999	999	999	999	999	999	999	999	999	999	999	999	999	999	999	999	999	999	999	999
464815	NM_000059.3:c.6427del	chr13:g.32340780:CT>C	32340780	CT	C	999	2	17	4	11	999	999	999	999	999	999	999	999	999	999	999	999	999	999	999	999	999	999	999	999	999	999	999	999	999	999	999	999	999	999	999	999	999	999	999	999	999	999	999
464865	NM_000059.3:c.6546dup	chr13:g.32340897:G>GA	32340897	G	GA	999	2	17	4	11	999	999	999	999	999	999	999	999	999	999	999	999	999	999	999	999	999	999	999	999	999	999	999	999	999	999	999	999	999	999	999	999	999	999	999	999	999	999	999
464874	NM_000059.3:c.6582del	chr13:g.32340935:AT>A	32340935	AT	A	999	2	17	4	11	999	999	999	999	999	999	999	999	999	999	999	999	999	999	999	999	999	999	999	999	999	999	999	999	999	999	999	999	999	999	999	999	999	999	999	999	999	999	999
464941	NM_000059.3:c.6771del	chr13:g.32341123:TC>T	32341123	TC	T	999	2	17	4	11	999	999	999	999	999	1	1	999	999	999	999	999	999	999	999	999	999	999	999	999	999	999	999	999	999	999	999	999	999	999	999	999	999	999	999	999	999	999	999
464942	NM_000059.3:c.6776_6779del	chr13:g.32341129:AAATG>A	32341129	AAATG	A	999	5	17	4	11	999	999	999	999	999	999	999	999	999	999	999	999	999	999	999	999	999	999	999	999	999	999	999	999	999	999	999	999	999	999	999	999	999	999	999	999	999	999	999
464957	NM_000059.3:c.6832_6833insAA	chr13:g.32341186:T>TAA	32341186	T	TAA	999	3	17	4	11	999	999	999	999	999	999	1	999	999	999	999	999	999	999	999	999	999	999	999	999	999	999	999	999	999	999	999	999	999	999	999	999	999	999	999	999	999	999	999
465016	NM_000059.3:c.6874_6877del	chr13:g.32344586:AAATG>A	32344586	AAATG	A	999	5	17	4	12	999	999	999	999	999	999	999	999	999	999	999	999	999	999	999	999	999	999	999	999	999	999	999	999	999	999	999	999	999	999	999	999	999	999	999	999	999	999	999
465247	NM_000059.3:c.7469_7470dup	chr13:g.32356457:G>GAT	32356457	G	GAT	999	3	17	4	15	999	999	999	999	999	999	999	999	999	999	999	999	999	999	999	999	999	999	999	999	999	999	999	999	999	999	999	999	999	999	999	999	999	999	999	999	999	999	999
465283	NM_000059.3:c.7598_7617+263del	chr13:g.32356588:CTCTGCGTGTTCTCATAAACAGGTATGTGTTTGTCTACAATACTGATGGCTTTTATGACAGAGTGTAATTTTATTTCATTAACTAGTATCTACAAATGGCTTTGTTTAAAGAATGAACACATTAGTGCAGGAATGGATGAATGAAATCATCATATTTTCTAATTAGCCTGCAGTGGCAGCCTCTGGCCCCTTGCTAGGCCTGCCTCATCCTGCTAAAGTGATCTGTGCTTCCAAATTACTACTTCTTTTCCCCCTTCAAATCTTTCTTATTTTGTCATTGTAAA>C	32356588	CTCTGCGTGTTCTCATAAACAGGTATGTGTTTGTCTACAATACTGATGGCTTTTATGACAGAGTGTAATTTTATTTCATTAACTAGTATCTACAAATGGCTTTGTTTAAAGAATGAACACATTAGTGCAGGAATGGATGAATGAAATCATCATATTTTCTAATTAGCCTGCAGTGGCAGCCTCTGGCCCCTTGCTAGGCCTGCCTCATCCTGCTAAAGTGATCTGTGCTTCCAAATTACTACTTCTTTTCCCCCTTCAAATCTTTCTTATTTTGTCATTGTAAA	C	999	284	15	4	15	15	999	999	999	999	999	1	999	999	999	999	999	999	999	999	999	999	999	999	999	999	999	999	999	999	999	999	999	999	999	999	999	999	999	999	999	999	999	999
465339	NM_000059.3:c.7737_7749del	chr13:g.32357858:AATACAGTTGGCTG>A	32357858	AATACAGTTGGCTG	A	999	14	17	4	16	999	999	999	999	999	999	999	999	999	999	999	999	999	999	999	999	999	999	999	999	999	999	999	999	999	999	999	999	999	999	999	999	999	999	999	999	999	999	999
465444	NM_000059.3:c.8019_8020insTA	chr13:g.32363220:A>AAT	32363220	A	AAT	999	3	17	4	18	999	999	999	999	999	999	999	999	999	999	999	999	999	999	999	999	999	999	999	999	999	999	999	999	999	999	999	999	999	999	999	999	999	999	999	999	999	999	999
465662	NM_000059.3:c.8572dup	chr13:g.32371037:G>GC	32371037	G	GC	999	2	17	4	20	999	999	999	999	999	999	999	999	999	999	999	999	999	999	999	999	999	999	999	999	999	999	999	999	999	999	999	999	999	999	999	999	999	999	999	999	999	999	999
465676	NM_000059.3:c.8619del	chr13:g.32371084:AT>A	32371084	AT	A	999	2	17	4	20	999	999	999	999	999	999	999	999	999	999	999	999	999	999	999	999	999	999	999	999	999	999	999	999	999	999	999	999	999	999	999	999	999	999	999	999	999	999	999
465742	NM_000059.3:c.8657del	chr13:g.32376692:AC>A	32376692	AC	A	999	2	17	4	21	999	999	999	999	999	999	999	999	999	999	999	999	999	999	999	999	999	999	999	999	999	999	999	999	999	999	999	999	999	999	999	999	999	999	999	999	999	999	999
465747	NM_000059.3:c.8685dup	chr13:g.32376720:G>GT	32376720	G	GT	999	2	17	4	21	999	999	999	999	999	999	999	999	999	999	999	999	999	999	999	999	999	999	999	999	999	999	999	999	999	999	999	999	999	999	999	999	999	999	999	999	999	999	999
476339	NM_000059.3:c.7379_7382dup	chr13:g.32355229:A>AAAAC	32355229	A	AAAAC	999	5	17	4	14	999	999	999	999	999	999	999	999	999	999	999	999	999	999	999	999	999	999	999	999	999	999	999	999	999	999	999	999	999	999	999	999	999	999	999	999	999	999	999
481752	NM_000059.3:c.841_847del	chr13:g.32332317:AAGACCAC>A	32332317	AAGACCAC	A	999	8	17	4	10	999	999	999	999	999	999	1	999	999	999	999	999	999	999	999	999	999	999	999	999	999	999	999	999	999	999	999	999	999	999	999	999	999	999	999	999	999	999	999
482003	NM_000059.3:c.1370del	chr13:g.32332846:GA>G	32332846	GA	G	999	2	17	4	10	999	999	999	999	999	999	1	999	999	999	999	999	999	999	999	999	999	999	999	999	999	999	999	999	999	999	999	999	999	999	999	999	999	999	999	999	999	999	999
482271	NM_000059.3:c.1888_1889insGA	chr13:g.32333365:T>TAG	32333365	T	TAG	999	3	17	4	10	999	999	999	999	999	999	2	999	999	999	999	999	999	999	999	999	999	999	999	999	999	999	999	999	999	999	999	999	999	999	999	999	999	999	999	999	999	999	999
482457	NM_000059.3:c.2327del	chr13:g.32336680:CA>C	32336680	CA	C	999	2	17	4	11	999	999	999	999	999	999	1	999	999	999	999	999	999	999	999	999	999	999	999	999	999	999	999	999	999	999	999	999	999	999	999	999	999	999	999	999	999	999	999
482491	NM_000059.3:c.2399del	chr13:g.32336752:AG>A	32336752	AG	A	999	2	17	4	11	999	999	999	999	999	999	1	999	999	999	999	999	999	999	999	999	999	999	999	999	999	999	999	999	999	999	999	999	999	999	999	999	999	999	999	999	999	999	999
482505	NM_000059.3:c.2426del	chr13:g.32336779:AT>A	32336779	AT	A	999	2	17	4	11	999	999	999	999	999	999	1	999	999	999	999	999	999	999	999	999	999	999	999	999	999	999	999	999	999	999	999	999	999	999	999	999	999	999	999	999	999	999	999
482660	NM_000059.3:c.2776_2780del	chr13:g.32337129:CTACCA>C	32337129	CTACCA	C	999	6	17	4	11	999	999	999	999	999	999	1	999	999	999	999	999	999	999	999	999	999	999	999	999	999	999	999	999	999	999	999	999	999	999	999	999	999	999	999	999	999	999	999
482839	NM_000059.3:c.3150del	chr13:g.32337503:AC>A	32337503	AC	A	999	2	17	4	11	999	999	999	999	999	999	1	999	999	999	999	999	999	999	999	999	999	999	999	999	999	999	999	999	999	999	999	999	999	999	999	999	999	999	999	999	999	999	999
483517	NM_000059.3:c.4523dup	chr13:g.32338875:A>AG	32338875	A	AG	999	2	17	4	11	999	999	999	999	999	999	1	999	999	999	999	999	999	999	999	999	999	999	999	999	999	999	999	999	999	999	999	999	999	999	999	999	999	999	999	999	999	999	999
483660	NM_000059.3:c.4817_4821del	chr13:g.32339169:TTTCTA>T	32339169	TTTCTA	T	999	6	17	4	11	999	999	999	999	999	999	1	999	999	999	999	999	999	999	999	999	999	999	999	999	999	999	999	999	999	999	999	999	999	999	999	999	999	999	999	999	999	999	999
483757	NM_000059.3:c.5006del	chr13:g.32339359:CT>C	32339359	CT	C	999	2	17	4	11	999	999	999	999	999	999	1	999	999	999	999	999	999	999	999	999	999	999	999	999	999	999	999	999	999	999	999	999	999	999	999	999	999	999	999	999	999	999	999
483758	NM_000059.3:c.5017dup	chr13:g.32339371:C>CA	32339371	C	CA	999	2	17	4	11	999	999	999	999	999	999	1	999	999	999	999	999	999	999	999	999	999	999	999	999	999	999	999	999	999	999	999	999	999	999	999	999	999	999	999	999	999	999	999
484097	NM_000059.3:c.5667del	chr13:g.32340020:AT>A	32340020	AT	A	999	2	17	4	11	999	999	999	999	999	999	1	999	999	999	999	999	999	999	999	999	999	999	999	999	999	999	999	999	999	999	999	999	999	999	999	999	999	999	999	999	999	999	999
484260	NM_000059.3:c.5928del	chr13:g.32340280:TG>T	32340280	TG	T	999	2	17	4	11	999	999	999	999	999	999	1	999	999	999	999	999	999	999	999	999	999	999	999	999	999	999	999	999	999	999	999	999	999	999	999	999	999	999	999	999	999	999	999
484269	NM_000059.3:c.5944dup	chr13:g.32340297:C>CA	32340297	C	CA	999	2	17	4	11	999	999	999	999	999	999	1	999	999	999	999	999	999	999	999	999	999	999	999	999	999	999	999	999	999	999	999	999	999	999	999	999	999	999	999	999	999	999	999
484287	NM_000059.3:c.5984del	chr13:g.32340335:CA>C	32340335	CA	C	999	2	17	4	11	999	999	999	999	999	999	1	999	999	999	999	999	999	999	999	999	999	999	999	999	999	999	999	999	999	999	999	999	999	999	999	999	999	999	999	999	999	999	999
484391	NM_000059.3:c.6151_6152del	chr13:g.32340504:TAA>T	32340504	TAA	T	999	3	17	4	11	999	999	999	999	999	999	1	999	999	999	999	999	999	999	999	999	999	999	999	999	999	999	999	999	999	999	999	999	999	999	999	999	999	999	999	999	999	999	999
484805	NM_000059.3:c.6866del	chr13:g.32344580:CT>C	32344580	CT	C	999	2	17	4	12	999	999	999	999	999	0.5	2	999	999	999	999	999	999	999	999	999	999	999	999	999	999	999	999	999	999	999	999	999	999	999	999	999	999	999	999	999	999	999	999
484845	NM_000059.3:c.6941dup	chr13:g.32346829:A>AC	32346829	A	AC	999	2	17	4	13	999	999	999	999	999	999	1	999	999	999	999	999	999	999	999	999	999	999	999	999	999	999	999	999	999	999	999	999	999	999	999	999	999	999	999	999	999	999	999
485151	NM_000059.3:c.7540_7549del	chr13:g.32356529:GCAAAAACATC>G	32356529	GCAAAAACATC	G	999	11	17	4	15	999	999	999	999	999	999	1	999	999	999	999	999	999	999	999	999	999	999	999	999	999	999	999	999	999	999	999	999	999	999	999	999	999	999	999	999	999	999	999
485280	NM_000059.3:c.7739dup	chr13:g.32357862:C>CA	32357862	C	CA	999	2	17	4	16	999	999	999	999	999	999	1	999	999	999	999	999	999	999	999	999	999	999	999	999	999	999	999	999	999	999	999	999	999	999	999	999	999	999	999	999	999	999	999
485945	NM_000059.3:c.8873del	chr13:g.32379431:CA>C	32379431	CA	C	999	2	17	4	22	999	999	999	999	999	999	1	999	999	999	999	999	999	999	999	999	999	999	999	999	999	999	999	999	999	999	999	999	999	999	999	999	999	999	999	999	999	999	999
490859	NM_000059.3:c.79dup	chr13:g.32319086:C>CA	32319086	C	CA	999	2	17	4	3	999	999	999	999	999	999	999	999	999	999	999	999	999	999	999	999	999	999	999	999	999	999	999	999	999	999	999	999	999	999	999	999	999	999	999	999	999	999	999
491010	NM_000059.3:c.1994_1995insTGAGGAAC	chr13:g.32336347:G>GACTGAGGA	32336347	G	GACTGAGGA	999	9	17	4	11	999	999	999	999	999	999	999	999	999	999	999	999	999	999	999	999	999	999	999	999	999	999	999	999	999	999	999	999	999	999	999	999	999	999	999	999	999	999	999
491018	NM_000059.3:c.2167dup	chr13:g.32336517:C>CA	32336517	C	CA	999	2	17	4	11	999	999	999	999	999	999	999	999	999	999	999	999	999	999	999	999	999	999	999	999	999	999	999	999	999	999	999	999	999	999	999	999	999	999	999	999	999	999	999
491038	NM_000059.3:c.2704dup	chr13:g.32337058:T>TG	32337058	T	TG	999	2	17	4	11	999	999	999	999	999	999	999	999	999	999	999	999	999	999	999	999	999	999	999	999	999	999	999	999	999	999	999	999	999	999	999	999	999	999	999	999	999	999	999
491092	NM_000059.3:c.3754del	chr13:g.32338107:CT>C	32338107	CT	C	999	2	17	4	11	999	999	999	999	999	999	999	999	999	999	999	999	999	999	999	999	999	999	999	999	999	999	999	999	999	999	999	999	999	999	999	999	999	999	999	999	999	999	999
491103	NM_000059.3:c.4060dup	chr13:g.32338412:G>GA	32338412	G	GA	999	2	17	4	11	999	999	999	999	999	999	999	999	999	999	999	999	999	999	999	999	999	999	999	999	999	999	999	999	999	999	999	999	999	999	999	999	999	999	999	999	999	999	999
491206	NM_000059.3:c.5790dup	chr13:g.32340144:T>TA	32340144	T	TA	999	2	17	4	11	999	999	999	999	999	999	999	999	999	999	999	999	999	999	999	999	999	999	999	999	999	999	999	999	999	999	999	999	999	999	999	999	999	999	999	999	999	999	999
491229	NM_000059.3:c.6318del	chr13:g.32340671:CT>C	32340671	CT	C	999	2	17	4	11	999	999	999	999	999	1	1	999	999	999	999	999	999	999	999	999	999	999	999	999	999	999	999	999	999	999	999	999	999	999	999	999	999	999	999	999	999	999	999
493281	NM_000059.3:c.300del	chr13:g.32319306:TA>T	32319306	TA	T	999	2	17	4	3	999	999	999	999	999	999	999	999	999	999	999	999	999	999	999	999	999	999	999	999	999	999	999	999	999	999	999	999	999	999	999	999	999	999	999	999	999	999	999
494587	NM_000059.3:c.343A>T	chr13:g.32325102:A>T	32325102	A	T	999	1	19	4	4	999	999	999	999	999	999	999	0.91372	0.91265	34	5.49547	0.94552	999	0.55808	0.42035	0.55688	999	0.34576	0.49859	0.45129	0.6058	0.67416	0.13622	999	999	999	999	999	999	999	0.81001	999	999	999	999	0.17232	0.7079	0.42639	0.28444
494594	NM_000059.3:c.352del	chr13:g.32325110:TC>T	32325110	TC	T	999	2	17	4	4	999	999	999	999	999	1	1	999	999	999	999	999	999	999	999	999	999	999	999	999	999	999	999	999	999	999	999	999	999	999	999	999	999	999	999	999	999	999	999
494606	NM_000059.3:c.367_370del	chr13:g.32325125:TAAAA>T	32325125	TAAAA	T	999	5	17	4	4	999	999	999	999	999	999	1	999	999	999	999	999	999	999	999	999	999	999	999	999	999	999	999	999	999	999	999	999	999	999	999	999	999	999	999	999	999	999	999
495009	NM_000059.3:c.445del	chr13:g.32326119:TA>T	32326119	TA	T	999	2	17	4	5	999	999	999	999	999	999	999	999	999	999	999	999	999	999	999	999	999	999	999	999	999	999	999	999	999	999	999	999	999	999	999	999	999	999	999	999	999	999	999
495257	NM_000059.3:c.544G>T	chr13:g.32326526:G>T	32326526	G	T	999	1	19	4	7	999	999	999	999	999	999	1	0.9786	0.97827	39	7.77555	0.98352	999	0.84851	0.98419	0.98746	999	0.79688	0.12157	0.74766	0.50148	0.67416	0.62929	999	999	999	999	999	999	999	0.81001	999	999	999	999	0.93988	0.78927	0.44535	0.77159
496509	NM_000059.3:c.706del	chr13:g.32330942:TC>T	32330942	TC	T	999	2	17	4	9	999	999	999	999	999	1	1	999	999	999	999	999	999	999	999	999	999	999	999	999	999	999	999	999	999	999	999	999	999	999	999	999	999	999	999	999	999	999	999
496523	NM_000059.3:c.716del	chr13:g.32330952:AG>A	32330952	AG	A	999	2	17	4	9	999	999	999	999	999	999	999	999	999	999	999	999	999	999	999	999	999	999	999	999	999	999	999	999	999	999	999	999	999	999	999	999	999	999	999	999	999	999	999
496532	NM_000059.3:c.728_729del	chr13:g.32330964:AAT>A	32330964	AAT	A	999	3	17	4	9	999	999	999	999	999	999	1	999	999	999	999	999	999	999	999	999	999	999	999	999	999	999	999	999	999	999	999	999	999	999	999	999	999	999	999	999	999	999	999
496571	NM_000059.3:c.764dup	chr13:g.32330997:G>GA	32330997	G	GA	999	2	17	4	9	999	999	999	999	999	999	1	999	999	999	999	999	999	999	999	999	999	999	999	999	999	999	999	999	999	999	999	999	999	999	999	999	999	999	999	999	999	999	999
496584	NM_000059.3:c.771delinsGG	chr13:g.32331008:T>GG	32331008	T	GG	999	2	17	4	9	999	999	999	999	999	999	1	999	999	999	999	999	999	999	999	999	999	999	999	999	999	999	999	999	999	999	999	999	999	999	999	999	999	999	999	999	999	999	999
497005	NM_000059.3:c.887_888insG	chr13:g.32332365:A>AG	32332365	A	AG	999	2	19	4	10	999	999	999	999	999	999	999	999	999	999	999	999	999	999	999	999	999	999	999	999	999	999	999	999	999	999	999	999	999	999	999	999	999	999	999	999	999	999	999
497044	NM_000059.3:c.927_928insG	chr13:g.32332405:A>AG	32332405	A	AG	999	2	17	4	10	999	999	999	999	999	999	999	999	999	999	999	999	999	999	999	999	999	999	999	999	999	999	999	999	999	999	999	999	999	999	999	999	999	999	999	999	999	999	999
497125	NM_000059.3:c.1010dup	chr13:g.32332485:C>CA	32332485	C	CA	999	2	17	4	10	999	999	999	999	999	999	999	999	999	999	999	999	999	999	999	999	999	999	999	999	999	999	999	999	999	999	999	999	999	999	999	999	999	999	999	999	999	999	999
497136	NM_000059.3:c.1023_1024del	chr13:g.32332498:ATG>A	32332498	ATG	A	999	3	17	4	10	999	999	999	999	999	999	1	999	999	999	999	999	999	999	999	999	999	999	999	999	999	999	999	999	999	999	999	999	999	999	999	999	999	999	999	999	999	999	999
497197	NM_000059.3:c.1085_1086insAC	chr13:g.32332563:A>AAC	32332563	A	AAC	999	3	17	4	10	999	999	999	999	999	999	999	999	999	999	999	999	999	999	999	999	999	999	999	999	999	999	999	999	999	999	999	999	999	999	999	999	999	999	999	999	999	999	999
497213	NM_000059.3:c.1106del	chr13:g.32332581:CA>C	32332581	CA	C	999	2	17	4	10	999	999	999	999	999	1	1	999	999	999	999	999	999	999	999	999	999	999	999	999	999	999	999	999	999	999	999	999	999	999	999	999	999	999	999	999	999	999	999
497221	NM_000059.3:c.1114_1117delinsCATT	chr13:g.32332592:AATC>CATT	32332592	AATC	CATT	999	7	19	4	10	999	999	999	999	999	999	1	999	999	999	999	999	999	999	999	999	999	999	999	999	999	999	999	999	999	999	999	999	999	999	999	999	999	999	999	999	999	999	999
497250	NM_000059.3:c.1148del	chr13:g.32332625:AT>A	32332625	AT	A	999	2	17	4	10	999	999	999	999	999	999	999	999	999	999	999	999	999	999	999	999	999	999	999	999	999	999	999	999	999	999	999	999	999	999	999	999	999	999	999	999	999	999	999
497269	NM_000059.3:c.1166_1167insT	chr13:g.32332644:C>CT	32332644	C	CT	999	2	17	4	10	999	999	999	999	999	999	999	999	999	999	999	999	999	999	999	999	999	999	999	999	999	999	999	999	999	999	999	999	999	999	999	999	999	999	999	999	999	999	999
497352	NM_000059.3:c.1244del	chr13:g.32332721:CA>C	32332721	CA	C	999	2	17	4	10	999	999	999	999	999	999	999	999	999	999	999	999	999	999	999	999	999	999	999	999	999	999	999	999	999	999	999	999	999	999	999	999	999	999	999	999	999	999	999
497381	NM_000059.3:c.1278dup	chr13:g.32332751:G>GA	32332751	G	GA	999	2	17	4	10	999	999	999	999	999	999	999	999	999	999	999	999	999	999	999	999	999	999	999	999	999	999	999	999	999	999	999	999	999	999	999	999	999	999	999	999	999	999	999
497403	NM_000059.3:c.1288del	chr13:g.32332765:AG>A	32332765	AG	A	999	2	17	4	10	999	999	999	999	999	999	1	999	999	999	999	999	999	999	999	999	999	999	999	999	999	999	999	999	999	999	999	999	999	999	999	999	999	999	999	999	999	999	999
497433	NM_000059.3:c.1318_1319insCT	chr13:g.32332796:C>CCT	32332796	C	CCT	999	3	17	4	10	999	999	999	999	999	999	2	999	999	999	999	999	999	999	999	999	999	999	999	999	999	999	999	999	999	999	999	999	999	999	999	999	999	999	999	999	999	999	999
497496	NM_000059.3:c.1382del	chr13:g.32332859:GA>G	32332859	GA	G	999	2	17	4	10	999	999	999	999	999	999	1	999	999	999	999	999	999	999	999	999	999	999	999	999	999	999	999	999	999	999	999	999	999	999	999	999	999	999	999	999	999	999	999
497519	NM_000059.3:c.1405_1406dup	chr13:g.32332877:A>AAG	32332877	A	AAG	999	3	17	4	10	999	999	999	999	999	999	999	999	999	999	999	999	999	999	999	999	999	999	999	999	999	999	999	999	999	999	999	999	999	999	999	999	999	999	999	999	999	999	999
497550	NM_000059.3:c.1433del	chr13:g.32332910:AC>A	32332910	AC	A	999	2	17	4	10	999	999	999	999	999	999	1	999	999	999	999	999	999	999	999	999	999	999	999	999	999	999	999	999	999	999	999	999	999	999	999	999	999	999	999	999	999	999	999
497572	NM_000059.3:c.1454delinsTGTATT	chr13:g.32332932:A>TGTATT	32332932	A	TGTATT	999	6	17	4	10	999	999	999	999	999	1	1	999	999	999	999	999	999	999	999	999	999	999	999	999	999	999	999	999	999	999	999	999	999	999	999	999	999	999	999	999	999	999	999
497576	NM_000059.3:c.1457del	chr13:g.32332934:CA>C	32332934	CA	C	999	2	17	4	10	999	999	999	999	999	999	1	999	999	999	999	999	999	999	999	999	999	999	999	999	999	999	999	999	999	999	999	999	999	999	999	999	999	999	999	999	999	999	999
497587	NM_000059.3:c.1465del	chr13:g.32332942:AT>A	32332942	AT	A	999	2	17	4	10	999	999	999	999	999	999	1	999	999	999	999	999	999	999	999	999	999	999	999	999	999	999	999	999	999	999	999	999	999	999	999	999	999	999	999	999	999	999	999
497616	NM_000059.3:c.1488_1489insA	chr13:g.32332966:T>TA	32332966	T	TA	999	2	17	4	10	999	999	999	999	999	999	999	999	999	999	999	999	999	999	999	999	999	999	999	999	999	999	999	999	999	999	999	999	999	999	999	999	999	999	999	999	999	999	999
497666	NM_000059.3:c.1540del	chr13:g.32333017:AG>A	32333017	AG	A	999	2	17	4	10	999	999	999	999	999	999	999	999	999	999	999	999	999	999	999	999	999	999	999	999	999	999	999	999	999	999	999	999	999	999	999	999	999	999	999	999	999	999	999
497684	NM_000059.3:c.1561dup	chr13:g.32333034:G>GT	32333034	G	GT	999	2	17	4	10	999	999	999	999	999	999	999	999	999	999	999	999	999	999	999	999	999	999	999	999	999	999	999	999	999	999	999	999	999	999	999	999	999	999	999	999	999	999	999
497703	NM_000059.3:c.1572_1573insCC	chr13:g.32333050:G>GCC	32333050	G	GCC	999	3	17	4	10	999	999	999	999	999	999	1	999	999	999	999	999	999	999	999	999	999	999	999	999	999	999	999	999	999	999	999	999	999	999	999	999	999	999	999	999	999	999	999
497707	NM_000059.3:c.1575del	chr13:g.32333052:CT>C	32333052	CT	C	999	2	17	4	10	999	999	999	999	999	999	999	999	999	999	999	999	999	999	999	999	999	999	999	999	999	999	999	999	999	999	999	999	999	999	999	999	999	999	999	999	999	999	999
497720	NM_000059.3:c.1585_1586insA	chr13:g.32333063:T>TA	32333063	T	TA	999	2	17	4	10	999	999	999	999	999	999	1	999	999	999	999	999	999	999	999	999	999	999	999	999	999	999	999	999	999	999	999	999	999	999	999	999	999	999	999	999	999	999	999
497761	NM_000059.3:c.1628_1655delinsTTATGTCCAAATTTAATTGATAATGTCCAAATTTAATTGATAATGGAAGTA	chr13:g.32333106:ATACTGTTTGCTCACAGAAGGAGGACTC>TTATGTCCAAATTTAATTGATAATGTCCAAATTTAATTGATAATGGAAGTA	32333106	ATACTGTTTGCTCACAGAAGGAGGACTC	TTATGTCCAAATTTAATTGATAATGTCCAAATTTAATTGATAATGGAAGTA	999	78	19	4	10	999	999	999	999	999	999	999	999	999	999	999	999	999	999	999	999	999	999	999	999	999	999	999	999	999	999	999	999	999	999	999	999	999	999	999	999	999	999	999
497884	NM_000059.3:c.1753A>T	chr13:g.32333231:A>T	32333231	A	T	999	1	19	4	10	999	999	999	999	999	999	1	0.96804	0.9675	37	7.08331	0.97192	999	0.66102	0.70999	0.78602	999	0.50359	0.59785	0.42728	0.06942	0.67416	0.43581	999	999	999	999	999	999	999	0.81001	999	999	999	999	0.45488	0.85238	0.49152	0.54593
497901	NM_000059.3:c.1766_1769del	chr13:g.32333243:AAGTT>A	32333243	AAGTT	A	999	5	17	4	10	999	999	999	999	999	999	999	999	999	999	999	999	999	999	999	999	999	999	999	999	999	999	999	999	999	999	999	999	999	999	999	999	999	999	999	999	999	999	999
497903	NM_000059.3:c.1767_1770del	chr13:g.32333244:AGTTT>A	32333244	AGTTT	A	999	5	17	4	10	999	999	999	999	999	999	1	999	999	999	999	999	999	999	999	999	999	999	999	999	999	999	999	999	999	999	999	999	999	999	999	999	999	999	999	999	999	999	999
497940	NM_000059.3:c.1794_1797dup	chr13:g.32333271:C>CATCT	32333271	C	CATCT	999	5	17	4	10	999	999	999	999	999	999	1	999	999	999	999	999	999	999	999	999	999	999	999	999	999	999	999	999	999	999	999	999	999	999	999	999	999	999	999	999	999	999	999
497973	NM_000059.3:c.1818_1819del	chr13:g.32333295:CGA>C	32333295	CGA	C	999	3	17	4	10	999	999	999	999	999	999	999	999	999	999	999	999	999	999	999	999	999	999	999	999	999	999	999	999	999	999	999	999	999	999	999	999	999	999	999	999	999	999	999
498052	NM_000059.3:c.1886_1887insG	chr13:g.32333364:T>TG	32333364	T	TG	999	2	17	4	10	999	999	999	999	999	999	999	999	999	999	999	999	999	999	999	999	999	999	999	999	999	999	999	999	999	999	999	999	999	999	999	999	999	999	999	999	999	999	999
498059	NM_000059.3:c.1889_1890delinsGGG	chr13:g.32333367:CA>GGG	32333367	CA	GGG	999	4	17	4	10	999	999	999	999	999	999	1	999	999	999	999	999	999	999	999	999	999	999	999	999	999	999	999	999	999	999	999	999	999	999	999	999	999	999	999	999	999	999	999
498816	NM_000059.3:c.1940_1943delinsTTTA	chr13:g.32336295:GTTC>TTTA	32336295	GTTC	TTTA	999	7	19	4	11	999	999	999	999	999	999	1	999	999	999	999	999	999	999	999	999	999	999	999	999	999	999	999	999	999	999	999	999	999	999	999	999	999	999	999	999	999	999	999
498834	NM_000059.3:c.1957_1966del	chr13:g.32336311:TGAAGAACCAA>T	32336311	TGAAGAACCAA	T	999	11	17	4	11	999	999	999	999	999	999	1	999	999	999	999	999	999	999	999	999	999	999	999	999	999	999	999	999	999	999	999	999	999	999	999	999	999	999	999	999	999	999	999
498835	NM_000059.3:c.1958_1964delinsTG	chr13:g.32336313:AAGAACC>TG	32336313	AAGAACC	TG	999	8	17	4	11	999	999	999	999	999	999	1	999	999	999	999	999	999	999	999	999	999	999	999	999	999	999	999	999	999	999	999	999	999	999	999	999	999	999	999	999	999	999	999
498867	NM_000059.3:c.1994_1995insTGAGG	chr13:g.32336349:C>CTGAGG	32336349	C	CTGAGG	999	6	17	4	11	999	999	999	999	999	999	999	999	999	999	999	999	999	999	999	999	999	999	999	999	999	999	999	999	999	999	999	999	999	999	999	999	999	999	999	999	999	999	999
498932	NM_000059.3:c.2077_2083delinsAACAGTT	chr13:g.32336432:TGTAATA>AACAGTT	32336432	TGTAATA	AACAGTT	999	13	19	4	11	999	999	999	999	999	999	1	999	999	999	999	999	999	999	999	999	999	999	999	999	999	999	999	999	999	999	999	999	999	999	999	999	999	999	999	999	999	999	999
498936	NM_000059.3:c.2091del	chr13:g.32336441:GA>G	32336441	GA	G	999	2	17	4	11	999	999	999	999	999	999	999	999	999	999	999	999	999	999	999	999	999	999	999	999	999	999	999	999	999	999	999	999	999	999	999	999	999	999	999	999	999	999	999
498951	NM_000059.3:c.2099del	chr13:g.32336452:GT>G	32336452	GT	G	999	2	17	4	11	999	999	999	999	999	1	1	999	999	999	999	999	999	999	999	999	999	999	999	999	999	999	999	999	999	999	999	999	999	999	999	999	999	999	999	999	999	999	999
498954	NM_000059.3:c.2098_2117delinsGCA	chr13:g.32336453:TTATTTATTACCCCAGAAGC>GCA	32336453	TTATTTATTACCCCAGAAGC	GCA	999	22	17	4	11	999	999	999	999	999	999	1	999	999	999	999	999	999	999	999	999	999	999	999	999	999	999	999	999	999	999	999	999	999	999	999	999	999	999	999	999	999	999	999
498961	NM_000059.3:c.2107_2108del	chr13:g.32336461:TAC>T	32336461	TAC	T	999	3	17	4	11	999	999	999	999	999	999	999	999	999	999	999	999	999	999	999	999	999	999	999	999	999	999	999	999	999	999	999	999	999	999	999	999	999	999	999	999	999	999	999
498993	NM_000059.3:c.2140dup	chr13:g.32336493:A>AG	32336493	A	AG	999	2	17	4	11	999	999	999	999	999	999	999	999	999	999	999	999	999	999	999	999	999	999	999	999	999	999	999	999	999	999	999	999	999	999	999	999	999	999	999	999	999	999	999
499016	NM_000059.3:c.2160delinsCAGGAA	chr13:g.32336515:T>CAGGAA	32336515	T	CAGGAA	999	6	17	4	11	999	999	999	999	999	999	999	999	999	999	999	999	999	999	999	999	999	999	999	999	999	999	999	999	999	999	999	999	999	999	999	999	999	999	999	999	999	999	999
499039	NM_000059.3:c.2187_2188insC	chr13:g.32336542:A>AC	32336542	A	AC	999	2	17	4	11	999	999	999	999	999	999	999	999	999	999	999	999	999	999	999	999	999	999	999	999	999	999	999	999	999	999	999	999	999	999	999	999	999	999	999	999	999	999	999
499041	NM_000059.3:c.2188_2189insC	chr13:g.32336543:A>AC	32336543	A	AC	999	2	17	4	11	999	999	999	999	999	999	999	999	999	999	999	999	999	999	999	999	999	999	999	999	999	999	999	999	999	999	999	999	999	999	999	999	999	999	999	999	999	999	999
499170	NM_000059.3:c.2323del	chr13:g.32336676:CT>C	32336676	CT	C	999	2	17	4	11	999	999	999	999	999	999	999	999	999	999	999	999	999	999	999	999	999	999	999	999	999	999	999	999	999	999	999	999	999	999	999	999	999	999	999	999	999	999	999
499357	NM_000059.3:c.2514_2515insATGT	chr13:g.32336869:A>AATGT	32336869	A	AATGT	999	5	17	4	11	999	999	999	999	999	1	1	999	999	999	999	999	999	999	999	999	999	999	999	999	999	999	999	999	999	999	999	999	999	999	999	999	999	999	999	999	999	999	999
499404	NM_000059.3:c.2562del	chr13:g.32336916:AC>A	32336916	AC	A	999	2	17	4	11	999	999	999	999	999	999	999	999	999	999	999	999	999	999	999	999	999	999	999	999	999	999	999	999	999	999	999	999	999	999	999	999	999	999	999	999	999	999	999
499427	NM_000059.3:c.2592del	chr13:g.32336945:CA>C	32336945	CA	C	999	2	17	4	11	999	999	999	999	999	1	1	999	999	999	999	999	999	999	999	999	999	999	999	999	999	999	999	999	999	999	999	999	999	999	999	999	999	999	999	999	999	999	999
499520	NM_000059.3:c.2685_2686del	chr13:g.32337039:CTA>C	32337039	CTA	C	999	3	17	4	11	999	999	999	999	999	999	999	999	999	999	999	999	999	999	999	999	999	999	999	999	999	999	999	999	999	999	999	999	999	999	999	999	999	999	999	999	999	999	999
499593	NM_000059.3:c.2771_2772insT	chr13:g.32337126:A>AT	32337126	A	AT	999	2	17	4	11	999	999	999	999	999	999	999	999	999	999	999	999	999	999	999	999	999	999	999	999	999	999	999	999	999	999	999	999	999	999	999	999	999	999	999	999	999	999	999
499597	NM_000059.3:c.2773_2775delinsGA	chr13:g.32337128:TCT>GA	32337128	TCT	GA	999	4	17	4	11	999	999	999	999	999	999	999	999	999	999	999	999	999	999	999	999	999	999	999	999	999	999	999	999	999	999	999	999	999	999	999	999	999	999	999	999	999	999	999
499713	NM_000059.3:c.2886dup	chr13:g.32337240:A>AT	32337240	A	AT	999	2	17	4	11	999	999	999	999	999	999	1	999	999	999	999	999	999	999	999	999	999	999	999	999	999	999	999	999	999	999	999	999	999	999	999	999	999	999	999	999	999	999	999
499745	NM_000059.3:c.2917_2920del	chr13:g.32337271:ATCGG>A	32337271	ATCGG	A	999	5	17	4	11	999	999	999	999	999	999	999	999	999	999	999	999	999	999	999	999	999	999	999	999	999	999	999	999	999	999	999	999	999	999	999	999	999	999	999	999	999	999	999
499777	NM_000059.3:c.2944dup	chr13:g.32337295:T>TA	32337295	T	TA	999	2	17	4	11	999	999	999	999	999	999	999	999	999	999	999	999	999	999	999	999	999	999	999	999	999	999	999	999	999	999	999	999	999	999	999	999	999	999	999	999	999	999	999
499841	NM_000059.3:c.2992_2993del	chr13:g.32337346:AGG>A	32337346	AGG	A	999	3	17	4	11	999	999	999	999	999	999	999	999	999	999	999	999	999	999	999	999	999	999	999	999	999	999	999	999	999	999	999	999	999	999	999	999	999	999	999	999	999	999	999
499847	NM_000059.3:c.2995_2996del	chr13:g.32337349:TCC>T	32337349	TCC	T	999	3	17	4	11	999	999	999	999	999	999	999	999	999	999	999	999	999	999	999	999	999	999	999	999	999	999	999	999	999	999	999	999	999	999	999	999	999	999	999	999	999	999	999
499903	NM_000059.3:c.3064del	chr13:g.32337418:AC>A	32337418	AC	A	999	2	17	4	11	999	999	999	999	999	999	999	999	999	999	999	999	999	999	999	999	999	999	999	999	999	999	999	999	999	999	999	999	999	999	999	999	999	999	999	999	999	999	999
499965	NM_000059.3:c.3114dup	chr13:g.32337468:A>AT	32337468	A	AT	999	2	17	4	11	999	999	999	999	999	999	999	999	999	999	999	999	999	999	999	999	999	999	999	999	999	999	999	999	999	999	999	999	999	999	999	999	999	999	999	999	999	999	999
500085	NM_000059.3:c.3221_3230del	chr13:g.32337575:AGTAGTGTAGT>A	32337575	AGTAGTGTAGT	A	999	11	17	4	11	999	999	999	999	999	999	999	999	999	999	999	999	999	999	999	999	999	999	999	999	999	999	999	999	999	999	999	999	999	999	999	999	999	999	999	999	999	999	999
500086	NM_000059.3:c.3222dup	chr13:g.32337576:G>GT	32337576	G	GT	999	2	17	4	11	999	999	999	999	999	999	999	999	999	999	999	999	999	999	999	999	999	999	999	999	999	999	999	999	999	999	999	999	999	999	999	999	999	999	999	999	999	999	999
500230	NM_000059.3:c.3371_3374del	chr13:g.32337725:CAGTT>C	32337725	CAGTT	C	999	5	17	4	11	999	999	999	999	999	999	999	999	999	999	999	999	999	999	999	999	999	999	999	999	999	999	999	999	999	999	999	999	999	999	999	999	999	999	999	999	999	999	999
500282	NM_000059.3:c.3415_3420delinsG	chr13:g.32337770:AAGAGT>G	32337770	AAGAGT	G	999	6	17	4	11	999	999	999	999	999	999	1	999	999	999	999	999	999	999	999	999	999	999	999	999	999	999	999	999	999	999	999	999	999	999	999	999	999	999	999	999	999	999	999
500297	NM_000059.3:c.3430del	chr13:g.32337784:AG>A	32337784	AG	A	999	2	17	4	11	999	999	999	999	999	999	1	999	999	999	999	999	999	999	999	999	999	999	999	999	999	999	999	999	999	999	999	999	999	999	999	999	999	999	999	999	999	999	999
500300	NM_000059.3:c.3432_3433del	chr13:g.32337786:TGC>T	32337786	TGC	T	999	3	17	4	11	999	999	999	999	999	999	999	999	999	999	999	999	999	999	999	999	999	999	999	999	999	999	999	999	999	999	999	999	999	999	999	999	999	999	999	999	999	999	999
500326	NM_000059.3:c.3452_3455del	chr13:g.32337806:ATCTT>A	32337806	ATCTT	A	999	5	17	4	11	999	999	999	999	999	999	1	999	999	999	999	999	999	999	999	999	999	999	999	999	999	999	999	999	999	999	999	999	999	999	999	999	999	999	999	999	999	999	999
500327	NM_000059.3:c.3454_3455dup	chr13:g.32337808:C>CTT	32337808	C	CTT	999	3	17	4	11	999	999	999	999	999	999	1	999	999	999	999	999	999	999	999	999	999	999	999	999	999	999	999	999	999	999	999	999	999	999	999	999	999	999	999	999	999	999	999
500386	NM_000059.3:c.3506dup	chr13:g.32337859:G>GA	32337859	G	GA	999	2	17	4	11	999	999	999	999	999	999	999	999	999	999	999	999	999	999	999	999	999	999	999	999	999	999	999	999	999	999	999	999	999	999	999	999	999	999	999	999	999	999	999
500413	NM_000059.3:c.3531_3532del	chr13:g.32337884:GAC>G	32337884	GAC	G	999	3	17	4	11	999	999	999	999	999	999	1	999	999	999	999	999	999	999	999	999	999	999	999	999	999	999	999	999	999	999	999	999	999	999	999	999	999	999	999	999	999	999	999
500440	NM_000059.3:c.3556delinsTTACAA	chr13:g.32337911:G>TTACAA	32337911	G	TTACAA	999	6	17	4	11	999	999	999	999	999	999	2	999	999	999	999	999	999	999	999	999	999	999	999	999	999	999	999	999	999	999	999	999	999	999	999	999	999	999	999	999	999	999	999
500460	NM_000059.3:c.3581_3582insA	chr13:g.32337936:G>GA	32337936	G	GA	999	2	17	4	11	999	999	999	999	999	999	999	999	999	999	999	999	999	999	999	999	999	999	999	999	999	999	999	999	999	999	999	999	999	999	999	999	999	999	999	999	999	999	999
500480	NM_000059.3:c.3604_3608del	chr13:g.32337958:CAAAAG>C	32337958	CAAAAG	C	999	6	17	4	11	999	999	999	999	999	999	999	999	999	999	999	999	999	999	999	999	999	999	999	999	999	999	999	999	999	999	999	999	999	999	999	999	999	999	999	999	999	999	999
500634	NM_000059.3:c.3747_3748insA	chr13:g.32338102:G>GA	32338102	G	GA	999	2	17	4	11	999	999	999	999	999	999	999	999	999	999	999	999	999	999	999	999	999	999	999	999	999	999	999	999	999	999	999	999	999	999	999	999	999	999	999	999	999	999	999
500649	NM_000059.3:c.3761_3764delinsTTTATCTTCAAGTAAGTTTATCTTCAAGTAAATATCTTCAAGTAA	chr13:g.32338116:AGGT>TTTATCTTCAAGTAAGTTTATCTTCAAGTAAATATCTTCAAGTAA	32338116	AGGT	TTTATCTTCAAGTAAGTTTATCTTCAAGTAAATATCTTCAAGTAA	999	48	17	4	11	999	999	999	999	999	999	1	999	999	999	999	999	999	999	999	999	999	999	999	999	999	999	999	999	999	999	999	999	999	999	999	999	999	999	999	999	999	999	999
500707	NM_000059.3:c.3815del	chr13:g.32338169:AT>A	32338169	AT	A	999	2	17	4	11	999	999	999	999	999	999	999	999	999	999	999	999	999	999	999	999	999	999	999	999	999	999	999	999	999	999	999	999	999	999	999	999	999	999	999	999	999	999	999
500739	NM_000059.3:c.3845_3847delinsA	chr13:g.32338200:CTG>A	32338200	CTG	A	999	3	17	4	11	999	999	999	999	999	999	1	999	999	999	999	999	999	999	999	999	999	999	999	999	999	999	999	999	999	999	999	999	999	999	999	999	999	999	999	999	999	999	999
500751	NM_000059.3:c.3853dup	chr13:g.32338207:T>TG	32338207	T	TG	999	2	17	4	11	999	999	999	999	999	999	999	999	999	999	999	999	999	999	999	999	999	999	999	999	999	999	999	999	999	999	999	999	999	999	999	999	999	999	999	999	999	999	999
500778	NM_000059.3:c.3880_3884del	chr13:g.32338233:TATTAC>T	32338233	TATTAC	T	999	6	17	4	11	999	999	999	999	999	999	1	999	999	999	999	999	999	999	999	999	999	999	999	999	999	999	999	999	999	999	999	999	999	999	999	999	999	999	999	999	999	999	999
500846	NM_000059.3:c.3940_3941del	chr13:g.32338294:CAA>C	32338294	CAA	C	999	3	17	4	11	999	999	999	999	999	999	1	999	999	999	999	999	999	999	999	999	999	999	999	999	999	999	999	999	999	999	999	999	999	999	999	999	999	999	999	999	999	999	999
500912	NM_000059.3:c.4005_4006del	chr13:g.32338359:AAT>A	32338359	AAT	A	999	3	17	4	11	999	999	999	999	999	999	999	999	999	999	999	999	999	999	999	999	999	999	999	999	999	999	999	999	999	999	999	999	999	999	999	999	999	999	999	999	999	999	999
500957	NM_000059.3:c.4046_4047insC	chr13:g.32338401:T>TC	32338401	T	TC	999	2	17	4	11	999	999	999	999	999	999	999	999	999	999	999	999	999	999	999	999	999	999	999	999	999	999	999	999	999	999	999	999	999	999	999	999	999	999	999	999	999	999	999
501092	NM_000059.3:c.4163del	chr13:g.32338517:AC>A	32338517	AC	A	999	2	17	4	11	999	999	999	999	999	999	1	999	999	999	999	999	999	999	999	999	999	999	999	999	999	999	999	999	999	999	999	999	999	999	999	999	999	999	999	999	999	999	999
501188	NM_000059.3:c.4257del	chr13:g.32338608:TA>T	32338608	TA	T	999	2	17	4	11	999	999	999	999	999	999	999	999	999	999	999	999	999	999	999	999	999	999	999	999	999	999	999	999	999	999	999	999	999	999	999	999	999	999	999	999	999	999	999
501218	NM_000059.3:c.4284del	chr13:g.32338633:AT>A	32338633	AT	A	999	2	17	4	11	999	999	999	999	999	999	1	999	999	999	999	999	999	999	999	999	999	999	999	999	999	999	999	999	999	999	999	999	999	999	999	999	999	999	999	999	999	999	999
501239	NM_000059.3:c.4299del	chr13:g.32338651:TG>T	32338651	TG	T	999	2	17	4	11	999	999	999	999	999	1	1	999	999	999	999	999	999	999	999	999	999	999	999	999	999	999	999	999	999	999	999	999	999	999	999	999	999	999	999	999	999	999	999
501363	NM_000059.3:c.4408_4411delinsTT	chr13:g.32338763:ATAA>TT	32338763	ATAA	TT	999	5	17	4	11	999	999	999	999	999	999	999	999	999	999	999	999	999	999	999	999	999	999	999	999	999	999	999	999	999	999	999	999	999	999	999	999	999	999	999	999	999	999	999
501450	NM_000059.3:c.4478_4482del	chr13:g.32338832:GAAAGT>G	32338832	GAAAGT	G	999	6	17	4	11	999	999	999	999	999	999	999	999	999	999	999	999	999	999	999	999	999	999	999	999	999	999	999	999	999	999	999	999	999	999	999	999	999	999	999	999	999	999	999
501484	NM_000059.3:c.4506_4507insT	chr13:g.32338861:A>AT	32338861	A	AT	999	2	17	4	11	999	999	999	999	999	999	1	999	999	999	999	999	999	999	999	999	999	999	999	999	999	999	999	999	999	999	999	999	999	999	999	999	999	999	999	999	999	999	999
501590	NM_000059.3:c.4592_4593del	chr13:g.32338942:GAA>G	32338942	GAA	G	999	3	17	4	11	999	999	999	999	999	999	1	999	999	999	999	999	999	999	999	999	999	999	999	999	999	999	999	999	999	999	999	999	999	999	999	999	999	999	999	999	999	999	999
501606	NM_000059.3:c.4595delinsGGGGC	chr13:g.32338950:T>GGGGC	32338950	T	GGGGC	999	5	17	4	11	999	999	999	999	999	999	999	999	999	999	999	999	999	999	999	999	999	999	999	999	999	999	999	999	999	999	999	999	999	999	999	999	999	999	999	999	999	999	999
501711	NM_000059.3:c.4711_4724del	chr13:g.32339062:CAGAGAGGCCTGTAA>C	32339062	CAGAGAGGCCTGTAA	C	999	15	17	4	11	999	999	999	999	999	999	999	999	999	999	999	999	999	999	999	999	999	999	999	999	999	999	999	999	999	999	999	999	999	999	999	999	999	999	999	999	999	999	999
501725	NM_000059.3:c.4721_4725del	chr13:g.32339075:AAAGAC>A	32339075	AAAGAC	A	999	6	17	4	11	999	999	999	999	999	999	1	999	999	999	999	999	999	999	999	999	999	999	999	999	999	999	999	999	999	999	999	999	999	999	999	999	999	999	999	999	999	999	999
501800	NM_000059.3:c.4803dup	chr13:g.32339157:A>AT	32339157	A	AT	999	2	17	4	11	999	999	999	999	999	999	999	999	999	999	999	999	999	999	999	999	999	999	999	999	999	999	999	999	999	999	999	999	999	999	999	999	999	999	999	999	999	999	999
501856	NM_000059.3:c.4859_4878del	chr13:g.32339212:TTTATGTAGACAAACTGAAAA>T	32339212	TTTATGTAGACAAACTGAAAA	T	999	21	17	4	11	999	999	999	999	999	999	1	999	999	999	999	999	999	999	999	999	999	999	999	999	999	999	999	999	999	999	999	999	999	999	999	999	999	999	999	999	999	999	999
501874	NM_000059.3:c.4874_4877del	chr13:g.32339228:GAAAA>G	32339228	GAAAA	G	999	5	17	4	11	999	999	999	999	999	999	999	999	999	999	999	999	999	999	999	999	999	999	999	999	999	999	999	999	999	999	999	999	999	999	999	999	999	999	999	999	999	999	999
501942	NM_000059.3:c.4935_4936delinsT	chr13:g.32339290:AG>T	32339290	AG	T	999	2	17	4	11	999	999	999	999	999	999	1	999	999	999	999	999	999	999	999	999	999	999	999	999	999	999	999	999	999	999	999	999	999	999	999	999	999	999	999	999	999	999	999
502078	NM_000059.3:c.5057del	chr13:g.32339410:AT>A	32339410	AT	A	999	2	17	4	11	999	999	999	999	999	999	999	999	999	999	999	999	999	999	999	999	999	999	999	999	999	999	999	999	999	999	999	999	999	999	999	999	999	999	999	999	999	999	999
502088	NM_000059.3:c.5065_5066insA	chr13:g.32339420:G>GA	32339420	G	GA	999	2	17	4	11	999	999	999	999	999	999	999	999	999	999	999	999	999	999	999	999	999	999	999	999	999	999	999	999	999	999	999	999	999	999	999	999	999	999	999	999	999	999	999
502099	NM_000059.3:c.5075G>A	chr13:g.32339430:G>A	32339430	G	A	999	1	19	4	11	999	999	999	999	999	999	1	0.972	0.97155	36	6.66376	0.96608	999	0.62474	0.78325	0.84182	999	0.9274	0.55848	0.37351	0.34648	0.61905	0.2577	999	999	999	999	999	999	999	0.81001	999	999	999	999	0.29943	0.94314	0.52143	0.37026
502244	NM_000059.3:c.5212dup	chr13:g.32339566:T>TA	32339566	T	TA	999	2	17	4	11	999	999	999	999	999	999	1	999	999	999	999	999	999	999	999	999	999	999	999	999	999	999	999	999	999	999	999	999	999	999	999	999	999	999	999	999	999	999	999
502260	NM_000059.3:c.5219_5220insTA	chr13:g.32339574:T>TTA	32339574	T	TTA	999	3	17	4	11	999	999	999	999	999	999	1	999	999	999	999	999	999	999	999	999	999	999	999	999	999	999	999	999	999	999	999	999	999	999	999	999	999	999	999	999	999	999	999
502281	NM_000059.3:c.5236del	chr13:g.32339590:GT>G	32339590	GT	G	999	2	17	4	11	999	999	999	999	999	0.5	2	999	999	999	999	999	999	999	999	999	999	999	999	999	999	999	999	999	999	999	999	999	999	999	999	999	999	999	999	999	999	999	999
502367	NM_000059.3:c.5312_5313insA	chr13:g.32339667:G>GA	32339667	G	GA	999	2	17	4	11	999	999	999	999	999	999	999	999	999	999	999	999	999	999	999	999	999	999	999	999	999	999	999	999	999	999	999	999	999	999	999	999	999	999	999	999	999	999	999
502377	NM_000059.3:c.5321del	chr13:g.32339674:GC>G	32339674	GC	G	999	2	17	4	11	999	999	999	999	999	999	999	999	999	999	999	999	999	999	999	999	999	999	999	999	999	999	999	999	999	999	999	999	999	999	999	999	999	999	999	999	999	999	999
502384	NM_000059.3:c.5328_5329insT	chr13:g.32339683:G>GT	32339683	G	GT	999	2	17	4	11	999	999	999	999	999	999	1	999	999	999	999	999	999	999	999	999	999	999	999	999	999	999	999	999	999	999	999	999	999	999	999	999	999	999	999	999	999	999	999
502432	NM_000059.3:c.5379del	chr13:g.32339733:AT>A	32339733	AT	A	999	2	17	4	11	999	999	999	999	999	999	1	999	999	999	999	999	999	999	999	999	999	999	999	999	999	999	999	999	999	999	999	999	999	999	999	999	999	999	999	999	999	999	999
502434	NM_000059.3:c.5381_5382insC	chr13:g.32339736:T>TC	32339736	T	TC	999	2	17	4	11	999	999	999	999	999	999	999	999	999	999	999	999	999	999	999	999	999	999	999	999	999	999	999	999	999	999	999	999	999	999	999	999	999	999	999	999	999	999	999
502464	NM_000059.3:c.5416_5417insT	chr13:g.32339771:G>GT	32339771	G	GT	999	2	17	4	11	999	999	999	999	999	999	1	999	999	999	999	999	999	999	999	999	999	999	999	999	999	999	999	999	999	999	999	999	999	999	999	999	999	999	999	999	999	999	999
502468	NM_000059.3:c.5420_5423del	chr13:g.32339774:GATAT>G	32339774	GATAT	G	999	5	17	4	11	999	999	999	999	999	999	999	999	999	999	999	999	999	999	999	999	999	999	999	999	999	999	999	999	999	999	999	999	999	999	999	999	999	999	999	999	999	999	999
502470	NM_000059.3:c.5425del	chr13:g.32339777:AT>A	32339777	AT	A	999	2	17	4	11	999	999	999	999	999	1	1	999	999	999	999	999	999	999	999	999	999	999	999	999	999	999	999	999	999	999	999	999	999	999	999	999	999	999	999	999	999	999	999
502537	NM_000059.3:c.5479_5482delinsTTT	chr13:g.32339834:ATTA>TTT	32339834	ATTA	TTT	999	6	17	4	11	999	999	999	999	999	999	999	999	999	999	999	999	999	999	999	999	999	999	999	999	999	999	999	999	999	999	999	999	999	999	999	999	999	999	999	999	999	999	999
502613	NM_000059.3:c.5560_5570del	chr13:g.32339914:TGTTTCACATGA>T	32339914	TGTTTCACATGA	T	999	12	17	4	11	999	999	999	999	999	999	999	999	999	999	999	999	999	999	999	999	999	999	999	999	999	999	999	999	999	999	999	999	999	999	999	999	999	999	999	999	999	999	999
502662	NM_000059.3:c.5607_5608insC	chr13:g.32339962:T>TC	32339962	T	TC	999	2	17	4	11	999	999	999	999	999	999	1	999	999	999	999	999	999	999	999	999	999	999	999	999	999	999	999	999	999	999	999	999	999	999	999	999	999	999	999	999	999	999	999
502674	NM_000059.3:c.5617_5621del	chr13:g.32339971:AGTAAT>A	32339971	AGTAAT	A	999	6	17	4	11	999	999	999	999	999	999	1	999	999	999	999	999	999	999	999	999	999	999	999	999	999	999	999	999	999	999	999	999	999	999	999	999	999	999	999	999	999	999	999
502768	NM_000059.3:c.5702del	chr13:g.32340056:GA>G	32340056	GA	G	999	2	17	4	11	999	999	999	999	999	999	999	999	999	999	999	999	999	999	999	999	999	999	999	999	999	999	999	999	999	999	999	999	999	999	999	999	999	999	999	999	999	999	999
502827	NM_000059.3:c.5744_5745delinsTGCATT	chr13:g.32340099:CG>TGCATT	32340099	CG	TGCATT	999	7	17	4	11	999	999	999	999	999	999	999	999	999	999	999	999	999	999	999	999	999	999	999	999	999	999	999	999	999	999	999	999	999	999	999	999	999	999	999	999	999	999	999
502873	NM_000059.3:c.5792_5795del	chr13:g.32340146:CAACA>C	32340146	CAACA	C	999	5	17	4	11	999	999	999	999	999	999	999	999	999	999	999	999	999	999	999	999	999	999	999	999	999	999	999	999	999	999	999	999	999	999	999	999	999	999	999	999	999	999	999
502877	NM_000059.3:c.5794_5800delinsT	chr13:g.32340149:CATAACC>T	32340149	CATAACC	T	999	7	19	4	11	999	999	999	999	999	999	1	999	999	999	999	999	999	999	999	999	999	999	999	999	999	999	999	999	999	999	999	999	999	999	999	999	999	999	999	999	999	999	999
502911	NM_000059.3:c.5833_5835delinsTT	chr13:g.32340188:ATA>TT	32340188	ATA	TT	999	4	17	4	11	999	999	999	999	999	999	999	999	999	999	999	999	999	999	999	999	999	999	999	999	999	999	999	999	999	999	999	999	999	999	999	999	999	999	999	999	999	999	999
502947	NM_000059.3:c.5875_5876delinsTTT	chr13:g.32340230:AA>TTT	32340230	AA	TTT	999	4	17	4	11	999	999	999	999	999	999	1	999	999	999	999	999	999	999	999	999	999	999	999	999	999	999	999	999	999	999	999	999	999	999	999	999	999	999	999	999	999	999	999
502990	NM_000059.3:c.5910dup	chr13:g.32340264:C>CA	32340264	C	CA	999	2	17	4	11	999	999	999	999	999	999	999	999	999	999	999	999	999	999	999	999	999	999	999	999	999	999	999	999	999	999	999	999	999	999	999	999	999	999	999	999	999	999	999
503029	NM_000059.3:c.5952del	chr13:g.32340303:GA>G	32340303	GA	G	999	2	17	4	11	999	999	999	999	999	999	999	999	999	999	999	999	999	999	999	999	999	999	999	999	999	999	999	999	999	999	999	999	999	999	999	999	999	999	999	999	999	999	999
503036	NM_000059.3:c.5960del	chr13:g.32340314:CA>C	32340314	CA	C	999	2	17	4	11	999	999	999	999	999	999	999	999	999	999	999	999	999	999	999	999	999	999	999	999	999	999	999	999	999	999	999	999	999	999	999	999	999	999	999	999	999	999	999
503088	NM_000059.3:c.5998delinsCG	chr13:g.32340353:T>CG	32340353	T	CG	999	2	17	4	11	999	999	999	999	999	999	1	999	999	999	999	999	999	999	999	999	999	999	999	999	999	999	999	999	999	999	999	999	999	999	999	999	999	999	999	999	999	999	999
503101	NM_000059.3:c.6010_6030delinsTT	chr13:g.32340365:GAAGATAGTACCAAGCAAGTC>TT	32340365	GAAGATAGTACCAAGCAAGTC	TT	999	22	17	4	11	999	999	999	999	999	999	999	999	999	999	999	999	999	999	999	999	999	999	999	999	999	999	999	999	999	999	999	999	999	999	999	999	999	999	999	999	999	999	999
503109	NM_000059.3:c.6016dup	chr13:g.32340370:T>TA	32340370	T	TA	999	2	17	4	11	999	999	999	999	999	999	999	999	999	999	999	999	999	999	999	999	999	999	999	999	999	999	999	999	999	999	999	999	999	999	999	999	999	999	999	999	999	999	999
503186	NM_000059.3:c.6083_6091delinsT	chr13:g.32340438:AAGAAAATA>T	32340438	AAGAAAATA	T	999	9	17	4	11	999	999	999	999	999	999	999	999	999	999	999	999	999	999	999	999	999	999	999	999	999	999	999	999	999	999	999	999	999	999	999	999	999	999	999	999	999	999	999
503270	NM_000059.3:c.6145_6146insA	chr13:g.32340500:G>GA	32340500	G	GA	999	2	17	4	11	999	999	999	999	999	999	1	999	999	999	999	999	999	999	999	999	999	999	999	999	999	999	999	999	999	999	999	999	999	999	999	999	999	999	999	999	999	999	999
503279	NM_000059.3:c.6154dup	chr13:g.32340507:A>AT	32340507	A	AT	999	2	17	4	11	999	999	999	999	999	999	999	999	999	999	999	999	999	999	999	999	999	999	999	999	999	999	999	999	999	999	999	999	999	999	999	999	999	999	999	999	999	999	999
503288	NM_000059.3:c.6158del	chr13:g.32340512:TC>T	32340512	TC	T	999	2	17	4	11	999	999	999	999	999	999	999	999	999	999	999	999	999	999	999	999	999	999	999	999	999	999	999	999	999	999	999	999	999	999	999	999	999	999	999	999	999	999	999
503319	NM_000059.3:c.6195del	chr13:g.32340548:CA>C	32340548	CA	C	999	2	17	4	11	999	999	999	999	999	999	1	999	999	999	999	999	999	999	999	999	999	999	999	999	999	999	999	999	999	999	999	999	999	999	999	999	999	999	999	999	999	999	999
503419	NM_000059.3:c.6273_6274insA	chr13:g.32340628:T>TA	32340628	T	TA	999	2	17	4	11	999	999	999	999	999	999	1	999	999	999	999	999	999	999	999	999	999	999	999	999	999	999	999	999	999	999	999	999	999	999	999	999	999	999	999	999	999	999	999
503446	NM_000059.3:c.6292_6301delinsAGG	chr13:g.32340647:TCTAGACAAA>AGG	32340647	TCTAGACAAA	AGG	999	12	17	4	11	999	999	999	999	999	999	1	999	999	999	999	999	999	999	999	999	999	999	999	999	999	999	999	999	999	999	999	999	999	999	999	999	999	999	999	999	999	999	999
503453	NM_000059.3:c.6297_6303delinsTCC	chr13:g.32340652:ACAAAAT>TCC	32340652	ACAAAAT	TCC	999	9	17	4	11	999	999	999	999	999	999	1	999	999	999	999	999	999	999	999	999	999	999	999	999	999	999	999	999	999	999	999	999	999	999	999	999	999	999	999	999	999	999	999
503495	NM_000059.3:c.6331A>T	chr13:g.32340686:A>T	32340686	A	T	999	1	19	4	11	999	999	999	999	999	1	1	0.8708	0.86912	36	6.7052	0.9666	999	0.40957	0.25494	0.39724	999	0.10706	0.55848	0.32165	0.34648	0.61905	0.09454	999	999	999	999	999	999	999	0.81001	999	999	999	999	0.41439	0.94432	0.52143	0.13744
503554	NM_000059.3:c.6387_6395delinsTTTA	chr13:g.32340742:ATTTAAATT>TTTA	32340742	ATTTAAATT	TTTA	999	12	17	4	11	999	999	999	999	999	999	1	999	999	999	999	999	999	999	999	999	999	999	999	999	999	999	999	999	999	999	999	999	999	999	999	999	999	999	999	999	999	999	999
503591	NM_000059.3:c.6415_6426delinsTGTTTAGTTAG	chr13:g.32340770:GAAGGTGGTTCT>TGTTTAGTTAG	32340770	GAAGGTGGTTCT	TGTTTAGTTAG	999	22	17	4	11	999	999	999	999	999	999	999	999	999	999	999	999	999	999	999	999	999	999	999	999	999	999	999	999	999	999	999	999	999	999	999	999	999	999	999	999	999	999	999
503623	NM_000059.3:c.6442_6443insTA	chr13:g.32340797:T>TTA	32340797	T	TTA	999	3	17	4	11	999	999	999	999	999	999	999	999	999	999	999	999	999	999	999	999	999	999	999	999	999	999	999	999	999	999	999	999	999	999	999	999	999	999	999	999	999	999	999
503630	NM_000059.3:c.6447_6460del	chr13:g.32340799:TATTAAAGTTTCTCC>T	32340799	TATTAAAGTTTCTCC	T	999	15	17	4	11	999	999	999	999	999	999	1	999	999	999	999	999	999	999	999	999	999	999	999	999	999	999	999	999	999	999	999	999	999	999	999	999	999	999	999	999	999	999	999
503644	NM_000059.3:c.6448_6453delinsCAGAAAA	chr13:g.32340803:AAAGTT>CAGAAAA	32340803	AAAGTT	CAGAAAA	999	12	17	4	11	999	999	999	999	999	999	999	999	999	999	999	999	999	999	999	999	999	999	999	999	999	999	999	999	999	999	999	999	999	999	999	999	999	999	999	999	999	999	999
503661	NM_000059.3:c.6462del	chr13:g.32340816:AT>A	32340816	AT	A	999	2	17	4	11	999	999	999	999	999	999	999	999	999	999	999	999	999	999	999	999	999	999	999	999	999	999	999	999	999	999	999	999	999	999	999	999	999	999	999	999	999	999	999
503689	NM_000059.3:c.6486_6487insTT	chr13:g.32340841:A>ATT	32340841	A	ATT	999	3	17	4	11	999	999	999	999	999	999	0.5	999	999	999	999	999	999	999	999	999	999	999	999	999	999	999	999	999	999	999	999	999	999	999	999	999	999	999	999	999	999	999	999
503708	NM_000059.3:c.6501_6502insT	chr13:g.32340856:A>AT	32340856	A	AT	999	2	17	4	11	999	999	999	999	999	999	999	999	999	999	999	999	999	999	999	999	999	999	999	999	999	999	999	999	999	999	999	999	999	999	999	999	999	999	999	999	999	999	999
503717	NM_000059.3:c.6509_6513delinsGTC	chr13:g.32340864:AAGTG>GTC	32340864	AAGTG	GTC	999	7	17	4	11	999	999	999	999	999	999	999	999	999	999	999	999	999	999	999	999	999	999	999	999	999	999	999	999	999	999	999	999	999	999	999	999	999	999	999	999	999	999	999
503718	NM_000059.3:c.6513_6514del	chr13:g.32340865:AGT>A	32340865	AGT	A	999	3	17	4	11	999	999	999	999	999	999	1	999	999	999	999	999	999	999	999	999	999	999	999	999	999	999	999	999	999	999	999	999	999	999	999	999	999	999	999	999	999	999	999
503722	NM_000059.3:c.6513delinsCT	chr13:g.32340868:G>CT	32340868	G	CT	999	2	17	4	11	999	999	999	999	999	1	1	999	999	999	999	999	999	999	999	999	999	999	999	999	999	999	999	999	999	999	999	999	999	999	999	999	999	999	999	999	999	999	999
503805	NM_000059.3:c.6590_6591insA	chr13:g.32340945:C>CA	32340945	C	CA	999	2	17	4	11	999	999	999	999	999	999	999	999	999	999	999	999	999	999	999	999	999	999	999	999	999	999	999	999	999	999	999	999	999	999	999	999	999	999	999	999	999	999	999
503879	NM_000059.3:c.6664dup	chr13:g.32341018:C>CT	32341018	C	CT	999	2	17	4	11	999	999	999	999	999	999	999	999	999	999	999	999	999	999	999	999	999	999	999	999	999	999	999	999	999	999	999	999	999	999	999	999	999	999	999	999	999	999	999
503912	NM_000059.3:c.6696_6697del	chr13:g.32341050:AAG>A	32341050	AAG	A	999	3	17	4	11	999	999	999	999	999	999	999	999	999	999	999	999	999	999	999	999	999	999	999	999	999	999	999	999	999	999	999	999	999	999	999	999	999	999	999	999	999	999	999
503916	NM_000059.3:c.6697_6698insTTTT	chr13:g.32341052:G>GTTTT	32341052	G	GTTTT	999	5	17	4	11	999	999	999	999	999	999	999	999	999	999	999	999	999	999	999	999	999	999	999	999	999	999	999	999	999	999	999	999	999	999	999	999	999	999	999	999	999	999	999
504022	NM_000059.3:c.6777_6778insA	chr13:g.32341132:T>TA	32341132	T	TA	999	2	17	4	11	999	999	999	999	999	999	1	999	999	999	999	999	999	999	999	999	999	999	999	999	999	999	999	999	999	999	999	999	999	999	999	999	999	999	999	999	999	999	999
504052	NM_000059.3:c.6814A>T	chr13:g.32341169:A>T	32341169	A	T	999	1	19	4	11	999	999	999	999	999	999	1	0.9786	0.97827	41	8.20763	0.9901	999	0.85583	0.85016	0.89308	999	0.89031	0.40923	0.74766	0.34648	0.61905	0.62929	999	999	999	999	999	999	999	0.81001	999	999	999	999	0.65437	0.9775	0.52143	0.88526
504078	NM_000059.3:c.6839_6840insA	chr13:g.32341194:T>TA	32341194	T	TA	999	2	17	4	11	999	999	999	999	999	999	1	999	999	999	999	999	999	999	999	999	999	999	999	999	999	999	999	999	999	999	999	999	999	999	999	999	999	999	999	999	999	999	999
505056	NM_000059.3:c.6853_6854insG	chr13:g.32344569:A>AG	32344569	A	AG	999	2	17	4	12	999	999	999	999	999	999	999	999	999	999	999	999	999	999	999	999	999	999	999	999	999	999	999	999	999	999	999	999	999	999	999	999	999	999	999	999	999	999	999
505074	NM_000059.3:c.6872del	chr13:g.32344585:TA>T	32344585	TA	T	999	2	17	4	12	999	999	999	999	999	999	999	999	999	999	999	999	999	999	999	999	999	999	999	999	999	999	999	999	999	999	999	999	999	999	999	999	999	999	999	999	999	999	999
505077	NM_000059.3:c.6873del	chr13:g.32344588:AT>A	32344588	AT	A	999	2	17	4	12	999	999	999	999	999	999	999	999	999	999	999	999	999	999	999	999	999	999	999	999	999	999	999	999	999	999	999	999	999	999	999	999	999	999	999	999	999	999	999
505128	NM_000059.3:c.6922A>T	chr13:g.32344638:A>T	32344638	A	T	999	1	19	4	12	999	999	999	999	999	999	1	0.97509	0.9747	44	8.57751	0.99416	999	0.72921	0.76872	0.84175	999	0.64894	0.55848	0.74766	0.34648	0.61905	0.62929	999	999	999	999	999	999	999	0.81001	999	999	999	999	0.60732	0.91276	0.52966	0.69766
505674	NM_000059.3:c.6987_6989delinsTGTG	chr13:g.32346876:GAT>TGTG	32346876	GAT	TGTG	999	6	17	4	13	999	999	999	999	999	999	1	999	999	999	999	999	999	999	999	999	999	999	999	999	999	999	999	999	999	999	999	999	999	999	999	999	999	999	999	999	999	999	999
505678	NM_000059.3:c.6995_6996insGTACCTG	chr13:g.32346878:T>TTACCTGG	32346878	T	TTACCTGG	999	8	17	4	13	999	999	999	999	999	999	999	999	999	999	999	999	999	999	999	999	999	999	999	999	999	999	999	999	999	999	999	999	999	999	999	999	999	999	999	999	999	999	999
505699	NM_000059.3:c.7002_7004delinsAAACATG	chr13:g.32346891:CTT>AAACATG	32346891	CTT	AAACATG	999	9	17	4	13	999	999	999	999	999	999	999	999	999	999	999	999	999	999	999	999	999	999	999	999	999	999	999	999	999	999	999	999	999	999	999	999	999	999	999	999	999	999	999
507760	NM_000059.3:c.7033_7034del	chr13:g.32354884:TAC>T	32354884	TAC	T	999	3	17	4	14	999	999	999	999	999	999	999	999	999	999	999	999	999	999	999	999	999	999	999	999	999	999	999	999	999	999	999	999	999	999	999	999	999	999	999	999	999	999	999
507878	NM_000059.3:c.7169del	chr13:g.32355019:GA>G	32355019	GA	G	999	2	17	4	14	999	999	999	999	999	999	999	999	999	999	999	999	999	999	999	999	999	999	999	999	999	999	999	999	999	999	999	999	999	999	999	999	999	999	999	999	999	999	999
507884	NM_000059.3:c.7177del	chr13:g.32355024:GA>G	32355024	GA	G	999	2	17	4	14	999	999	999	999	999	999	999	999	999	999	999	999	999	999	999	999	999	999	999	999	999	999	999	999	999	999	999	999	999	999	999	999	999	999	999	999	999	999	999
507935	NM_000059.3:c.7219_7221delinsA	chr13:g.32355072:GTT>A	32355072	GTT	A	999	3	17	4	14	999	999	999	999	999	999	999	999	999	999	999	999	999	999	999	999	999	999	999	999	999	999	999	999	999	999	999	999	999	999	999	999	999	999	999	999	999	999	999
507966	NM_000059.3:c.7242delinsTAG	chr13:g.32355095:A>TAG	32355095	A	TAG	999	3	17	4	14	999	999	999	999	999	1	1	999	999	999	999	999	999	999	999	999	999	999	999	999	999	999	999	999	999	999	999	999	999	999	999	999	999	999	999	999	999	999	999
507981	NM_000059.3:c.7258del	chr13:g.32355110:TG>T	32355110	TG	T	999	2	17	4	14	999	999	999	999	999	999	1	999	999	999	999	999	999	999	999	999	999	999	999	999	999	999	999	999	999	999	999	999	999	999	999	999	999	999	999	999	999	999	999
507990	NM_000059.3:c.7270del	chr13:g.32355122:TA>T	32355122	TA	T	999	2	17	4	14	999	999	999	999	999	999	999	999	999	999	999	999	999	999	999	999	999	999	999	999	999	999	999	999	999	999	999	999	999	999	999	999	999	999	999	999	999	999	999
508074	NM_000059.3:c.7362_7363insTAGA	chr13:g.32355215:T>TTAGA	32355215	T	TTAGA	999	5	19	4	14	999	999	999	999	999	999	999	999	999	999	999	999	999	999	999	999	999	999	999	999	999	999	999	999	999	999	999	999	999	999	999	999	999	999	999	999	999	999	999
508086	NM_000059.3:c.7379dup	chr13:g.32355227:C>CA	32355227	C	CA	999	2	17	4	14	999	999	999	999	999	999	1	999	999	999	999	999	999	999	999	999	999	999	999	999	999	999	999	999	999	999	999	999	999	999	999	999	999	999	999	999	999	999	999
508095	NM_000059.3:c.7380_7381insG	chr13:g.32355233:C>CG	32355233	C	CG	999	2	17	4	14	999	999	999	999	999	999	1	999	999	999	999	999	999	999	999	999	999	999	999	999	999	999	999	999	999	999	999	999	999	999	999	999	999	999	999	999	999	999	999
508107	NM_000059.3:c.7393del	chr13:g.32355245:AG>A	32355245	AG	A	999	2	17	4	14	999	999	999	999	999	999	1	999	999	999	999	999	999	999	999	999	999	999	999	999	999	999	999	999	999	999	999	999	999	999	999	999	999	999	999	999	999	999	999
508113	NM_000059.3:c.7397_7398insGTAACTTTCACAAAGTTAAAAACAACTCCAATCAAGCAGC	chr13:g.32355250:T>TGTAACTTTCACAAAGTTAAAAACAACTCCAATCAAGCAGC	32355250	T	TGTAACTTTCACAAAGTTAAAAACAACTCCAATCAAGCAGC	999	41	19	4	14	999	999	999	999	999	999	999	999	999	999	999	999	999	999	999	999	999	999	999	999	999	999	999	999	999	999	999	999	999	999	999	999	999	999	999	999	999	999	999
508707	NM_000059.3:c.7613_7614dup	chr13:g.32356603:T>TAA	32356603	T	TAA	999	3	17	4	15	999	999	999	999	999	999	1	999	999	999	999	999	999	999	999	999	999	999	999	999	999	999	999	999	999	999	999	999	999	999	999	999	999	999	999	999	999	999	999
508969	NM_000059.3:c.7643_7644insG	chr13:g.32357767:A>AG	32357767	A	AG	999	2	17	4	16	999	999	999	999	999	999	999	999	999	999	999	999	999	999	999	999	999	999	999	999	999	999	999	999	999	999	999	999	999	999	999	999	999	999	999	999	999	999	999
508985	NM_000059.3:c.7659del	chr13:g.32357782:AC>A	32357782	AC	A	999	2	17	4	16	999	999	999	999	999	999	999	999	999	999	999	999	999	999	999	999	999	999	999	999	999	999	999	999	999	999	999	999	999	999	999	999	999	999	999	999	999	999	999
509107	NM_000059.3:c.7780A>T	chr13:g.32357904:A>T	32357904	A	T	999	1	19	4	16	999	999	999	999	999	999	999	0.9786	0.97827	42	8.33924	0.99173	999	0.70336	0.71289	0.79473	999	0.44807	0.7944	0.44398	0.55881	0.67416	0.44317	999	999	999	999	999	999	999	0.81001	999	999	999	999	0.52078	0.922	0.55239	0.71989
510783	NM_000059.3:c.7990_7991del	chr13:g.32363191:AAT>A	32363191	AAT	A	999	3	17	4	18	999	999	999	999	999	999	999	999	999	999	999	999	999	999	999	999	999	999	999	999	999	999	999	999	999	999	999	999	999	999	999	999	999	999	999	999	999	999	999
510788	NM_000059.3:c.7993del	chr13:g.32363194:TG>T	32363194	TG	T	999	2	17	4	18	999	999	999	999	999	999	999	999	999	999	999	999	999	999	999	999	999	999	999	999	999	999	999	999	999	999	999	999	999	999	999	999	999	999	999	999	999	999	999
511024	NM_000059.3:c.8209_8210insAG	chr13:g.32363411:T>TAG	32363411	T	TAG	999	3	19	4	18	999	999	999	999	999	999	1	999	999	999	999	999	999	999	999	999	999	999	999	999	999	999	999	999	999	999	999	999	999	999	999	999	999	999	999	999	999	999	999
511091	NM_000059.3:c.8268del	chr13:g.32363469:CA>C	32363469	CA	C	999	2	17	4	18	999	999	999	999	999	999	1	999	999	999	999	999	999	999	999	999	999	999	999	999	999	999	999	999	999	999	999	999	999	999	999	999	999	999	999	999	999	999	999
513424	NM_000059.3:c.8342del	chr13:g.32370410:TA>T	32370410	TA	T	999	2	17	4	19	999	999	999	999	999	1	1	999	999	999	999	999	999	999	999	999	999	999	999	999	999	999	999	999	999	999	999	999	999	999	999	999	999	999	999	999	999	999	999
513438	NM_000059.3:c.8350del	chr13:g.32370419:TC>T	32370419	TC	T	999	2	17	4	19	999	999	999	999	999	0.33	3	999	999	999	999	999	999	999	999	999	999	999	999	999	999	999	999	999	999	999	999	999	999	999	999	999	999	999	999	999	999	999	999
513465	NM_000059.3:c.8367_8369delinsA	chr13:g.32370437:TAC>A	32370437	TAC	A	999	3	19	4	19	999	999	999	999	999	999	999	999	999	999	999	999	999	999	999	999	999	999	999	999	999	999	999	999	999	999	999	999	999	999	999	999	999	999	999	999	999	999	999
513497	NM_000059.3:c.8398_8399insA	chr13:g.32370468:C>CA	32370468	C	CA	999	2	17	4	19	999	999	999	999	999	999	1	999	999	999	999	999	999	999	999	999	999	999	999	999	999	999	999	999	999	999	999	999	999	999	999	999	999	999	999	999	999	999	999
513527	NM_000059.3:c.8421_8422insA	chr13:g.32370491:G>GA	32370491	G	GA	999	2	17	4	19	999	999	999	999	999	999	999	999	999	999	999	999	999	999	999	999	999	999	999	999	999	999	999	999	999	999	999	999	999	999	999	999	999	999	999	999	999	999	999
513778	NM_000059.3:c.8525del	chr13:g.32370992:CG>C	32370992	CG	C	999	2	17	4	20	999	999	999	999	999	0.5	2	999	999	999	999	999	999	999	999	999	999	999	999	999	999	999	999	999	999	999	999	999	999	999	999	999	999	999	999	999	999	999	999
515307	NM_000059.3:c.8642del	chr13:g.32376678:AC>A	32376678	AC	A	999	2	17	4	21	999	999	999	999	999	999	999	999	999	999	999	999	999	999	999	999	999	999	999	999	999	999	999	999	999	999	999	999	999	999	999	999	999	999	999	999	999	999	999
515308	NM_000059.3:c.8642_8643insTT	chr13:g.32376679:C>CTT	32376679	C	CTT	999	3	17	4	21	999	999	999	999	999	999	1	999	999	999	999	999	999	999	999	999	999	999	999	999	999	999	999	999	999	999	999	999	999	999	999	999	999	999	999	999	999	999	999
515316	NM_000059.3:c.8650del	chr13:g.32376686:AT>A	32376686	AT	A	999	2	17	4	21	999	999	999	999	999	999	999	999	999	999	999	999	999	999	999	999	999	999	999	999	999	999	999	999	999	999	999	999	999	999	999	999	999	999	999	999	999	999	999
515320	NM_000059.3:c.8654del	chr13:g.32376688:AT>A	32376688	AT	A	999	2	17	4	21	999	999	999	999	999	1	1	999	999	999	999	999	999	999	999	999	999	999	999	999	999	999	999	999	999	999	999	999	999	999	999	999	999	999	999	999	999	999	999
516094	NM_000059.3:c.8796del	chr13:g.32379357:AC>A	32379357	AC	A	999	2	17	4	22	999	999	999	999	999	999	1	999	999	999	999	999	999	999	999	999	999	999	999	999	999	999	999	999	999	999	999	999	999	999	999	999	999	999	999	999	999	999	999
516104	NM_000059.3:c.8803del	chr13:g.32379362:CA>C	32379362	CA	C	999	2	17	4	22	999	999	999	999	999	999	999	999	999	999	999	999	999	999	999	999	999	999	999	999	999	999	999	999	999	999	999	999	999	999	999	999	999	999	999	999	999	999	999
516105	NM_000059.3:c.8805_8806dup	chr13:g.32379365:A>ATG	32379365	A	ATG	999	3	17	4	22	999	999	999	999	999	999	1	999	999	999	999	999	999	999	999	999	999	999	999	999	999	999	999	999	999	999	999	999	999	999	999	999	999	999	999	999	999	999	999
516152	NM_000059.3:c.8850_8851insT	chr13:g.32379412:G>GT	32379412	G	GT	999	2	17	4	22	999	999	999	999	999	999	999	999	999	999	999	999	999	999	999	999	999	999	999	999	999	999	999	999	999	999	999	999	999	999	999	999	999	999	999	999	999	999	999
516170	NM_000059.3:c.8873dup	chr13:g.32379431:C>CA	32379431	C	CA	999	2	17	4	22	999	999	999	999	999	999	999	999	999	999	999	999	999	999	999	999	999	999	999	999	999	999	999	999	999	999	999	999	999	999	999	999	999	999	999	999	999	999	999
516196	NM_000059.3:c.8899del	chr13:g.32379460:CA>C	32379460	CA	C	999	2	17	4	22	999	999	999	999	999	999	999	999	999	999	999	999	999	999	999	999	999	999	999	999	999	999	999	999	999	999	999	999	999	999	999	999	999	999	999	999	999	999	999
516207	NM_000059.3:c.8909_8910insA	chr13:g.32379471:G>GA	32379471	G	GA	999	2	19	4	22	999	999	999	999	999	999	999	999	999	999	999	999	999	999	999	999	999	999	999	999	999	999	999	999	999	999	999	999	999	999	999	999	999	999	999	999	999	999	999
516218	NM_000059.3:c.8917_8918delinsA	chr13:g.32379479:CG>A	32379479	CG	A	999	2	17	4	22	999	999	999	999	999	999	999	999	999	999	999	999	999	999	999	999	999	999	999	999	999	999	999	999	999	999	999	999	999	999	999	999	999	999	999	999	999	999	999
516254	NM_000059.3:c.8953+1dup	chr13:g.32379514:A>AG	32379514	A	AG	999	2	17	4	22	999	999	999	999	999	999	999	999	999	999	999	999	999	999	999	999	999	999	999	999	999	999	999	999	999	999	999	999	999	999	999	999	999	999	999	999	999	999	999
553953	NM_000059.3:c.1921_1929delinsA	chr13:g.32336276:TCTTCTGTG>A	32336276	TCTTCTGTG	A	999	9	17	4	11	999	999	999	999	999	999	999	999	999	999	999	999	999	999	999	999	999	999	999	999	999	999	999	999	999	999	999	999	999	999	999	999	999	999	999	999	999	999	999
553959	NM_000059.3:c.1995_1996delinsTGAGGAACAT	chr13:g.32336350:AA>TGAGGAACAT	32336350	AA	TGAGGAACAT	999	11	17	4	11	999	999	999	999	999	999	999	999	999	999	999	999	999	999	999	999	999	999	999	999	999	999	999	999	999	999	999	999	999	999	999	999	999	999	999	999	999	999	999
554295	NM_000059.3:c.4674_4689dup	chr13:g.32339027:A>AGTTTTAGCCATCAATG	32339027	A	AGTTTTAGCCATCAATG	999	17	17	4	11	999	999	999	999	999	999	999	999	999	999	999	999	999	999	999	999	999	999	999	999	999	999	999	999	999	999	999	999	999	999	999	999	999	999	999	999	999	999	999
554547	NM_000059.3:c.6447_6449delinsG	chr13:g.32340802:TAA>G	32340802	TAA	G	999	3	17	4	11	999	999	999	999	999	999	999	999	999	999	999	999	999	999	999	999	999	999	999	999	999	999	999	999	999	999	999	999	999	999	999	999	999	999	999	999	999	999	999
554655	NM_000059.3:c.7248_7250delinsCC	chr13:g.32355101:TCA>CC	32355101	TCA	CC	999	4	17	4	14	999	999	999	999	999	999	999	999	999	999	999	999	999	999	999	999	999	999	999	999	999	999	999	999	999	999	999	999	999	999	999	999	999	999	999	999	999	999	999
554904	NM_000059.3:c.8935A>T	chr13:g.32379497:A>T	32379497	A	T	999	1	19	4	22	999	999	999	999	999	999	999	0.87994	0.87841	38	7.42234	0.97745	999	0.3585	0.49264	0.62055	999	0.49658	0.7944	0.26332	0.55881	0.67416	0.2589	999	999	999	999	999	999	999	0.81001	999	999	999	999	0.56609	0.86618	0.50837	0.60831
556090	NM_000059.3:c.20_23del	chr13:g.32316477:AAGAG>A	32316477	AAGAG	A	999	5	17	4	2	999	999	999	999	999	999	1	999	999	999	999	999	999	999	999	999	999	999	999	999	999	999	999	999	999	999	999	999	999	999	999	999	999	999	999	999	999	999	999
556382	NM_000059.3:c.137del	chr13:g.32319144:AC>A	32319144	AC	A	999	2	17	4	3	999	999	999	999	999	1	1	999	999	999	999	999	999	999	999	999	999	999	999	999	999	999	999	999	999	999	999	999	999	999	999	999	999	999	999	999	999	999	999
556386	NM_000059.3:c.156del	chr13:g.32319164:AT>A	32319164	AT	A	999	2	17	4	3	999	999	999	999	999	999	999	999	999	999	999	999	999	999	999	999	999	999	999	999	999	999	999	999	999	999	999	999	999	999	999	999	999	999	999	999	999	999	999
556389	NM_000059.3:c.167del	chr13:g.32319174:CA>C	32319174	CA	C	999	2	17	4	3	999	999	999	999	999	999	999	999	999	999	999	999	999	999	999	999	999	999	999	999	999	999	999	999	999	999	999	999	999	999	999	999	999	999	999	999	999	999	999
556432	NM_000059.3:c.308del	chr13:g.32319315:AT>A	32319315	AT	A	999	2	17	4	3	999	999	999	999	999	999	999	999	999	999	999	999	999	999	999	999	999	999	999	999	999	999	999	999	999	999	999	999	999	999	999	999	999	999	999	999	999	999	999
557002	NM_000059.3:c.386del	chr13:g.32325144:GA>G	32325144	GA	G	999	2	17	4	4	999	999	999	999	999	999	999	999	999	999	999	999	999	999	999	999	999	999	999	999	999	999	999	999	999	999	999	999	999	999	999	999	999	999	999	999	999	999	999
557221	NM_000059.3:c.603del	chr13:g.32326584:CA>C	32326584	CA	C	999	2	17	4	7	999	999	999	999	999	999	999	999	999	999	999	999	999	999	999	999	999	999	999	999	999	999	999	999	999	999	999	999	999	999	999	999	999	999	999	999	999	999	999
557496	NM_000059.3:c.639del	chr13:g.32329449:AT>A	32329449	AT	A	999	2	17	4	8	999	999	999	999	999	999	999	999	999	999	999	999	999	999	999	999	999	999	999	999	999	999	999	999	999	999	999	999	999	999	999	999	999	999	999	999	999	999	999
557636	NM_000059.3:c.692dup	chr13:g.32330928:A>AG	32330928	A	AG	999	2	17	4	9	999	999	999	999	999	999	999	999	999	999	999	999	999	999	999	999	999	999	999	999	999	999	999	999	999	999	999	999	999	999	999	999	999	999	999	999	999	999	999
557657	NM_000059.3:c.770del	chr13:g.32331004:CA>C	32331004	CA	C	999	2	17	4	9	999	999	999	999	999	999	999	999	999	999	999	999	999	999	999	999	999	999	999	999	999	999	999	999	999	999	999	999	999	999	999	999	999	999	999	999	999	999	999
557775	NM_000059.3:c.806del	chr13:g.32332283:AC>A	32332283	AC	A	999	2	17	4	10	999	999	999	999	999	999	999	999	999	999	999	999	999	999	999	999	999	999	999	999	999	999	999	999	999	999	999	999	999	999	999	999	999	999	999	999	999	999	999
557816	NM_000059.3:c.963_966del	chr13:g.32332439:CAAAA>C	32332439	CAAAA	C	999	5	17	4	10	999	999	999	999	999	999	1	999	999	999	999	999	999	999	999	999	999	999	999	999	999	999	999	999	999	999	999	999	999	999	999	999	999	999	999	999	999	999	999
557833	NM_000059.3:c.1029dup	chr13:g.32332502:G>GA	32332502	G	GA	999	2	17	4	10	999	999	999	999	999	999	1	999	999	999	999	999	999	999	999	999	999	999	999	999	999	999	999	999	999	999	999	999	999	999	999	999	999	999	999	999	999	999	999
557840	NM_000059.3:c.1057_1058del	chr13:g.32332533:ACT>A	32332533	ACT	A	999	3	17	4	10	999	999	999	999	999	999	999	999	999	999	999	999	999	999	999	999	999	999	999	999	999	999	999	999	999	999	999	999	999	999	999	999	999	999	999	999	999	999	999
557852	NM_000059.3:c.1115del	chr13:g.32332590:CA>C	32332590	CA	C	999	2	17	4	10	999	999	999	999	999	999	999	999	999	999	999	999	999	999	999	999	999	999	999	999	999	999	999	999	999	999	999	999	999	999	999	999	999	999	999	999	999	999	999
557886	NM_000059.3:c.1228A>T	chr13:g.32332706:A>T	32332706	A	T	999	1	19	4	10	999	999	999	999	999	999	999	0.90253	0.90131	35	5.88266	0.95495	999	0.55351	0.44837	0.58409	999	0.52967	0.59785	0.41316	0.06942	0.67416	0.25586	999	999	999	999	999	999	999	0.81001	999	999	999	999	0.30155	0.88577	0.48302	0.39092
557890	NM_000059.3:c.1243_1244insCAAT	chr13:g.32332721:C>CCAAT	32332721	C	CCAAT	999	5	17	4	10	999	999	999	999	999	999	999	999	999	999	999	999	999	999	999	999	999	999	999	999	999	999	999	999	999	999	999	999	999	999	999	999	999	999	999	999	999	999	999
557928	NM_000059.3:c.1366G>T	chr13:g.32332844:G>T	32332844	G	T	999	1	19	4	10	999	999	999	999	999	999	999	0.94964	0.9489	34	5.53987	0.94676	999	0.72501	0.48195	0.65096	999	0.33575	0.12157	0.3638	0.06942	0.67416	0.22192	999	999	999	999	999	999	999	0.81001	999	999	999	999	0.22645	0.83678	0.48401	0.31313
557939	NM_000059.3:c.1403_1406del	chr13:g.32332877:AAGAG>A	32332877	AAGAG	A	999	5	17	4	10	999	999	999	999	999	999	999	999	999	999	999	999	999	999	999	999	999	999	999	999	999	999	999	999	999	999	999	999	999	999	999	999	999	999	999	999	999	999	999
557954	NM_000059.3:c.1467_1468del	chr13:g.32332944:CTG>C	32332944	CTG	C	999	3	17	4	10	999	999	999	999	999	999	999	999	999	999	999	999	999	999	999	999	999	999	999	999	999	999	999	999	999	999	999	999	999	999	999	999	999	999	999	999	999	999	999
557970	NM_000059.3:c.1570_1571dup	chr13:g.32333045:C>CAT	32333045	C	CAT	999	3	17	4	10	999	999	999	999	999	999	1	999	999	999	999	999	999	999	999	999	999	999	999	999	999	999	999	999	999	999	999	999	999	999	999	999	999	999	999	999	999	999	999
558039	NM_000059.3:c.1804G>T	chr13:g.32333282:G>T	32333282	G	T	999	1	19	4	10	999	999	999	999	999	999	1	0.96164	0.96104	36	6.57445	0.96498	999	0.44881	0.69837	0.82372	999	0.40864	0.59785	0.3884	0.06942	0.67416	0.28517	999	999	999	999	999	999	999	0.81001	999	999	999	999	0.39377	0.85979	0.49152	0.54326
558060	NM_000059.3:c.1864_1865delinsTA	chr13:g.32333342:GC>TA	32333342	GC	TA	999	3	19	4	10	999	999	999	999	999	999	999	999	999	999	999	999	999	999	999	999	999	999	999	999	999	999	999	999	999	999	999	999	999	999	999	999	999	999	999	999	999	999	999
558401	NM_000059.3:c.2282_2283del	chr13:g.32336633:TTA>T	32336633	TTA	T	999	3	17	4	11	999	999	999	999	999	999	1	999	999	999	999	999	999	999	999	999	999	999	999	999	999	999	999	999	999	999	999	999	999	999	999	999	999	999	999	999	999	999	999
558407	NM_000059.3:c.2309_2313del	chr13:g.32336660:CTTATT>C	32336660	CTTATT	C	999	6	17	4	11	999	999	999	999	999	999	1	999	999	999	999	999	999	999	999	999	999	999	999	999	999	999	999	999	999	999	999	999	999	999	999	999	999	999	999	999	999	999	999
558429	NM_000059.3:c.2407dup	chr13:g.32336760:A>AT	32336760	A	AT	999	2	17	4	11	999	999	999	999	999	999	999	999	999	999	999	999	999	999	999	999	999	999	999	999	999	999	999	999	999	999	999	999	999	999	999	999	999	999	999	999	999	999	999
558450	NM_000059.3:c.2489dup	chr13:g.32336839:T>TA	32336839	T	TA	999	2	17	4	11	999	999	999	999	999	999	999	999	999	999	999	999	999	999	999	999	999	999	999	999	999	999	999	999	999	999	999	999	999	999	999	999	999	999	999	999	999	999	999
558455	NM_000059.3:c.2516dup	chr13:g.32336870:T>TA	32336870	T	TA	999	2	19	4	11	999	999	999	999	999	999	1	999	999	999	999	999	999	999	999	999	999	999	999	999	999	999	999	999	999	999	999	999	999	999	999	999	999	999	999	999	999	999	999
558463	NM_000059.3:c.2543del	chr13:g.32336895:GA>G	32336895	GA	G	999	2	17	4	11	999	999	999	999	999	999	999	999	999	999	999	999	999	999	999	999	999	999	999	999	999	999	999	999	999	999	999	999	999	999	999	999	999	999	999	999	999	999	999
558565	NM_000059.3:c.2926_2927del	chr13:g.32337278:ATC>A	32337278	ATC	A	999	3	17	4	11	999	999	999	999	999	999	1	999	999	999	999	999	999	999	999	999	999	999	999	999	999	999	999	999	999	999	999	999	999	999	999	999	999	999	999	999	999	999	999
558611	NM_000059.3:c.3080_3107del	chr13:g.32337429:AGAAGAGCAAAATGTTCTTCAAAGATATT>A	32337429	AGAAGAGCAAAATGTTCTTCAAAGATATT	A	999	29	17	4	11	999	999	999	999	999	999	999	999	999	999	999	999	999	999	999	999	999	999	999	999	999	999	999	999	999	999	999	999	999	999	999	999	999	999	999	999	999	999	999
558614	NM_000059.3:c.3086dup	chr13:g.32337440:A>AT	32337440	A	AT	999	2	17	4	11	999	999	999	999	999	999	999	999	999	999	999	999	999	999	999	999	999	999	999	999	999	999	999	999	999	999	999	999	999	999	999	999	999	999	999	999	999	999	999
558627	NM_000059.3:c.3133_3134del	chr13:g.32337484:TTG>T	32337484	TTG	T	999	3	17	4	11	999	999	999	999	999	999	1	999	999	999	999	999	999	999	999	999	999	999	999	999	999	999	999	999	999	999	999	999	999	999	999	999	999	999	999	999	999	999	999
558642	NM_000059.3:c.3187_3188insG	chr13:g.32337542:C>CG	32337542	C	CG	999	2	17	4	11	999	999	999	999	999	999	1	999	999	999	999	999	999	999	999	999	999	999	999	999	999	999	999	999	999	999	999	999	999	999	999	999	999	999	999	999	999	999	999
558648	NM_000059.3:c.3215dup	chr13:g.32337567:A>AT	32337567	A	AT	999	2	17	4	11	999	999	999	999	999	999	999	999	999	999	999	999	999	999	999	999	999	999	999	999	999	999	999	999	999	999	999	999	999	999	999	999	999	999	999	999	999	999	999
558659	NM_000059.3:c.3251_3254del	chr13:g.32337604:TAGTC>T	32337604	TAGTC	T	999	5	17	4	11	999	999	999	999	999	999	999	999	999	999	999	999	999	999	999	999	999	999	999	999	999	999	999	999	999	999	999	999	999	999	999	999	999	999	999	999	999	999	999
558667	NM_000059.3:c.3264del	chr13:g.32337618:CT>C	32337618	CT	C	999	2	17	4	11	999	999	999	999	999	0.5	2	999	999	999	999	999	999	999	999	999	999	999	999	999	999	999	999	999	999	999	999	999	999	999	999	999	999	999	999	999	999	999	999
558673	NM_000059.3:c.3308dup	chr13:g.32337660:A>AT	32337660	A	AT	999	2	17	4	11	999	999	999	999	999	999	999	999	999	999	999	999	999	999	999	999	999	999	999	999	999	999	999	999	999	999	999	999	999	999	999	999	999	999	999	999	999	999	999
558677	NM_000059.3:c.3331del	chr13:g.32337683:GA>G	32337683	GA	G	999	2	17	4	11	999	999	999	999	999	999	1	999	999	999	999	999	999	999	999	999	999	999	999	999	999	999	999	999	999	999	999	999	999	999	999	999	999	999	999	999	999	999	999
558683	NM_000059.3:c.3351_3352dup	chr13:g.32337702:C>CTA	32337702	C	CTA	999	3	17	4	11	999	999	999	999	999	999	1	999	999	999	999	999	999	999	999	999	999	999	999	999	999	999	999	999	999	999	999	999	999	999	999	999	999	999	999	999	999	999	999
558716	NM_000059.3:c.3458dup	chr13:g.32337810:T>TA	32337810	T	TA	999	2	17	4	11	999	999	999	999	999	999	999	999	999	999	999	999	999	999	999	999	999	999	999	999	999	999	999	999	999	999	999	999	999	999	999	999	999	999	999	999	999	999	999
558738	NM_000059.3:c.3540_3543del	chr13:g.32337889:CAGCA>C	32337889	CAGCA	C	999	5	17	4	11	999	999	999	999	999	999	1	999	999	999	999	999	999	999	999	999	999	999	999	999	999	999	999	999	999	999	999	999	999	999	999	999	999	999	999	999	999	999	999
558789	NM_000059.3:c.3729_3732del	chr13:g.32338083:ATATT>A	32338083	ATATT	A	999	5	17	4	11	999	999	999	999	999	999	999	999	999	999	999	999	999	999	999	999	999	999	999	999	999	999	999	999	999	999	999	999	999	999	999	999	999	999	999	999	999	999	999
558824	NM_000059.3:c.3861_3862insTA	chr13:g.32338216:T>TTA	32338216	T	TTA	999	3	17	4	11	999	999	999	999	999	999	999	999	999	999	999	999	999	999	999	999	999	999	999	999	999	999	999	999	999	999	999	999	999	999	999	999	999	999	999	999	999	999	999
558853	NM_000059.3:c.3928dup	chr13:g.32338282:T>TA	32338282	T	TA	999	2	17	4	11	999	999	999	999	999	999	999	999	999	999	999	999	999	999	999	999	999	999	999	999	999	999	999	999	999	999	999	999	999	999	999	999	999	999	999	999	999	999	999
558917	NM_000059.3:c.4183del	chr13:g.32338537:AG>A	32338537	AG	A	999	2	17	4	11	999	999	999	999	999	999	999	999	999	999	999	999	999	999	999	999	999	999	999	999	999	999	999	999	999	999	999	999	999	999	999	999	999	999	999	999	999	999	999
558941	NM_000059.3:c.4266_4267del	chr13:g.32338618:TGA>T	32338618	TGA	T	999	3	17	4	11	999	999	999	999	999	999	1	999	999	999	999	999	999	999	999	999	999	999	999	999	999	999	999	999	999	999	999	999	999	999	999	999	999	999	999	999	999	999	999
558950	NM_000059.3:c.4318A>T	chr13:g.32338673:A>T	32338673	A	T	999	1	19	4	11	999	999	999	999	999	999	999	0.972	0.97155	36	6.91627	0.96944	999	0.52854	0.60758	0.69945	999	0.60425	0.55848	0.41986	0.34648	0.61905	0.359	999	999	999	999	999	999	999	0.81001	999	999	999	999	0.22585	0.95021	0.52143	0.53405
558951	NM_000059.3:c.4322_4323del	chr13:g.32338674:AAG>A	32338674	AAG	A	999	3	17	4	11	999	999	999	999	999	999	1	999	999	999	999	999	999	999	999	999	999	999	999	999	999	999	999	999	999	999	999	999	999	999	999	999	999	999	999	999	999	999	999
558957	NM_000059.3:c.4361del	chr13:g.32338714:AC>A	32338714	AC	A	999	2	17	4	11	999	999	999	999	999	999	1	999	999	999	999	999	999	999	999	999	999	999	999	999	999	999	999	999	999	999	999	999	999	999	999	999	999	999	999	999	999	999	999
558978	NM_000059.3:c.4435_4439del	chr13:g.32338787:CTAAGT>C	32338787	CTAAGT	C	999	6	17	4	11	999	999	999	999	999	999	999	999	999	999	999	999	999	999	999	999	999	999	999	999	999	999	999	999	999	999	999	999	999	999	999	999	999	999	999	999	999	999	999
559028	NM_000059.3:c.4593_4594del	chr13:g.32338947:AAG>A	32338947	AAG	A	999	3	17	4	11	999	999	999	999	999	999	999	999	999	999	999	999	999	999	999	999	999	999	999	999	999	999	999	999	999	999	999	999	999	999	999	999	999	999	999	999	999	999	999
559041	NM_000059.3:c.4641del	chr13:g.32338995:AT>A	32338995	AT	A	999	2	17	4	11	999	999	999	999	999	0.5	2	999	999	999	999	999	999	999	999	999	999	999	999	999	999	999	999	999	999	999	999	999	999	999	999	999	999	999	999	999	999	999	999
559042	NM_000059.3:c.4649_4650del	chr13:g.32339001:AAG>A	32339001	AAG	A	999	3	17	4	11	999	999	999	999	999	999	1	999	999	999	999	999	999	999	999	999	999	999	999	999	999	999	999	999	999	999	999	999	999	999	999	999	999	999	999	999	999	999	999
559063	NM_000059.3:c.4722del	chr13:g.32339074:TA>T	32339074	TA	T	999	2	17	4	11	999	999	999	999	999	999	999	999	999	999	999	999	999	999	999	999	999	999	999	999	999	999	999	999	999	999	999	999	999	999	999	999	999	999	999	999	999	999	999
559070	NM_000059.3:c.4768_4769del	chr13:g.32339121:CAA>C	32339121	CAA	C	999	3	17	4	11	999	999	999	999	999	999	999	999	999	999	999	999	999	999	999	999	999	999	999	999	999	999	999	999	999	999	999	999	999	999	999	999	999	999	999	999	999	999	999
559071	NM_000059.3:c.4772_4773del	chr13:g.32339124:AGT>A	32339124	AGT	A	999	3	17	4	11	999	999	999	999	999	999	999	999	999	999	999	999	999	999	999	999	999	999	999	999	999	999	999	999	999	999	999	999	999	999	999	999	999	999	999	999	999	999	999
559111	NM_000059.3:c.4927_4928del	chr13:g.32339280:ATG>A	32339280	ATG	A	999	3	17	4	11	999	999	999	999	999	999	999	999	999	999	999	999	999	999	999	999	999	999	999	999	999	999	999	999	999	999	999	999	999	999	999	999	999	999	999	999	999	999	999
559155	NM_000059.3:c.5083G>T	chr13:g.32339438:G>T	32339438	G	T	999	1	19	4	11	999	999	999	999	999	1	1	0.972	0.97155	36	6.64683	0.96587	999	0.78977	0.79841	0.88702	999	0.48645	0.55848	0.29536	0.34648	0.61905	0.30645	999	999	999	999	999	999	999	0.81001	999	999	999	999	0.32523	0.92667	0.52143	0.64809
559204	NM_000059.3:c.5230_5234del	chr13:g.32339583:GTAGCA>G	32339583	GTAGCA	G	999	6	17	4	11	999	999	999	999	999	999	999	999	999	999	999	999	999	999	999	999	999	999	999	999	999	999	999	999	999	999	999	999	999	999	999	999	999	999	999	999	999	999	999
559226	NM_000059.3:c.5317G>T	chr13:g.32339672:G>T	32339672	G	T	999	1	19	4	11	999	999	999	999	999	999	999	0.8773	0.87572	36	6.40139	0.96288	999	0.59092	0.4524	0.6147	999	0.42236	0.55848	0.28509	0.34648	0.61905	0.18994	999	999	999	999	999	999	999	0.81001	999	999	999	999	0.38772	0.97317	0.52143	0.24267
559233	NM_000059.3:c.5350_5353del	chr13:g.32339703:AAAAC>A	32339703	AAAAC	A	999	5	17	4	11	999	999	999	999	999	999	999	999	999	999	999	999	999	999	999	999	999	999	999	999	999	999	999	999	999	999	999	999	999	999	999	999	999	999	999	999	999	999	999
559238	NM_000059.3:c.5373_5374del	chr13:g.32339725:AAT>A	32339725	AAT	A	999	3	17	4	11	999	999	999	999	999	999	1	999	999	999	999	999	999	999	999	999	999	999	999	999	999	999	999	999	999	999	999	999	999	999	999	999	999	999	999	999	999	999	999
559244	NM_000059.3:c.5404_5405del	chr13:g.32339756:CCA>C	32339756	CCA	C	999	3	17	4	11	999	999	999	999	999	999	1	999	999	999	999	999	999	999	999	999	999	999	999	999	999	999	999	999	999	999	999	999	999	999	999	999	999	999	999	999	999	999	999
559328	NM_000059.3:c.5659del	chr13:g.32340011:CA>C	32340011	CA	C	999	2	17	4	11	999	999	999	999	999	999	999	999	999	999	999	999	999	999	999	999	999	999	999	999	999	999	999	999	999	999	999	999	999	999	999	999	999	999	999	999	999	999	999
559336	NM_000059.3:c.5698dup	chr13:g.32340051:A>AT	32340051	A	AT	999	2	17	4	11	999	999	999	999	999	999	999	999	999	999	999	999	999	999	999	999	999	999	999	999	999	999	999	999	999	999	999	999	999	999	999	999	999	999	999	999	999	999	999
559382	NM_000059.3:c.5832_5838del	chr13:g.32340185:AAAATATC>A	32340185	AAAATATC	A	999	8	17	4	11	999	999	999	999	999	999	999	999	999	999	999	999	999	999	999	999	999	999	999	999	999	999	999	999	999	999	999	999	999	999	999	999	999	999	999	999	999	999	999
559422	NM_000059.3:c.5947G>T	chr13:g.32340302:G>T	32340302	G	T	999	1	19	4	11	999	999	999	999	999	999	999	0.98769	0.98747	41	8.10539	0.9887	999	0.53089	0.99666	0.99687	999	0.8938	0.55848	0.74766	0.63694	0.61905	0.62929	999	999	999	999	999	999	999	0.81001	999	999	999	999	0.96962	0.88687	0.52143	0.88021
559494	NM_000059.3:c.6229A>T	chr13:g.32340584:A>T	32340584	A	T	999	1	19	4	11	999	999	999	999	999	999	999	0.98345	0.98317	39	7.72583	0.98268	999	0.77505	0.82942	0.87861	999	0.91077	0.55848	0.74766	0.34648	0.61905	0.8433	999	999	999	999	999	999	999	0.81001	999	999	999	999	0.80931	0.96984	0.52143	0.80226
559578	NM_000059.3:c.6449_6450dup	chr13:g.32340802:T>TAA	32340802	T	TAA	999	3	17	4	11	999	999	999	999	999	999	1	999	999	999	999	999	999	999	999	999	999	999	999	999	999	999	999	999	999	999	999	999	999	999	999	999	999	999	999	999	999	999	999
559619	NM_000059.3:c.6554dup	chr13:g.32340908:G>GC	32340908	G	GC	999	2	17	4	11	999	999	999	999	999	999	999	999	999	999	999	999	999	999	999	999	999	999	999	999	999	999	999	999	999	999	999	999	999	999	999	999	999	999	999	999	999	999	999
559680	NM_000059.3:c.6751_6752del	chr13:g.32341101:CCA>C	32341101	CCA	C	999	3	17	4	11	999	999	999	999	999	999	999	999	999	999	999	999	999	999	999	999	999	999	999	999	999	999	999	999	999	999	999	999	999	999	999	999	999	999	999	999	999	999	999
559701	NM_000059.3:c.6807del	chr13:g.32341160:AT>A	32341160	AT	A	999	2	17	4	11	999	999	999	999	999	999	999	999	999	999	999	999	999	999	999	999	999	999	999	999	999	999	999	999	999	999	999	999	999	999	999	999	999	999	999	999	999	999	999
559707	NM_000059.3:c.6824_6825dup	chr13:g.32341175:G>GGA	32341175	G	GGA	999	3	17	4	11	999	999	999	999	999	999	1	999	999	999	999	999	999	999	999	999	999	999	999	999	999	999	999	999	999	999	999	999	999	999	999	999	999	999	999	999	999	999	999
560071	NM_000059.3:c.6925del	chr13:g.32344636:CA>C	32344636	CA	C	999	2	17	4	12	999	999	999	999	999	999	999	999	999	999	999	999	999	999	999	999	999	999	999	999	999	999	999	999	999	999	999	999	999	999	999	999	999	999	999	999	999	999	999
560269	NM_000059.3:c.6983_6984del	chr13:g.32346869:TAG>T	32346869	TAG	T	999	3	17	4	13	999	999	999	999	999	999	999	999	999	999	999	999	999	999	999	999	999	999	999	999	999	999	999	999	999	999	999	999	999	999	999	999	999	999	999	999	999	999	999
560276	NM_000059.3:c.6997_6998dup	chr13:g.32346882:C>CTG	32346882	C	CTG	999	3	17	4	13	999	999	999	999	999	999	1	999	999	999	999	999	999	999	999	999	999	999	999	999	999	999	999	999	999	999	999	999	999	999	999	999	999	999	999	999	999	999	999
560279	NM_000059.3:c.7005del	chr13:g.32346891:CT>C	32346891	CT	C	999	2	17	4	13	999	999	999	999	999	999	1	999	999	999	999	999	999	999	999	999	999	999	999	999	999	999	999	999	999	999	999	999	999	999	999	999	999	999	999	999	999	999	999
561060	NM_000059.3:c.7018del	chr13:g.32354869:AG>A	32354869	AG	A	999	2	17	4	14	999	999	999	999	999	0.67	3	999	999	999	999	999	999	999	999	999	999	999	999	999	999	999	999	999	999	999	999	999	999	999	999	999	999	999	999	999	999	999	999
561101	NM_000059.3:c.7207dup	chr13:g.32355058:C>CA	32355058	C	CA	999	2	17	4	14	999	999	999	999	999	999	999	999	999	999	999	999	999	999	999	999	999	999	999	999	999	999	999	999	999	999	999	999	999	999	999	999	999	999	999	999	999	999	999
561118	NM_000059.3:c.7267_7268del	chr13:g.32355115:AGT>A	32355115	AGT	A	999	3	17	4	14	999	999	999	999	999	999	999	999	999	999	999	999	999	999	999	999	999	999	999	999	999	999	999	999	999	999	999	999	999	999	999	999	999	999	999	999	999	999	999
561151	NM_000059.3:c.7396del	chr13:g.32355248:AG>A	32355248	AG	A	999	2	17	4	14	999	999	999	999	999	999	999	999	999	999	999	999	999	999	999	999	999	999	999	999	999	999	999	999	999	999	999	999	999	999	999	999	999	999	999	999	999	999	999
561309	NM_000059.3:c.7500del	chr13:g.32356490:AG>A	32356490	AG	A	999	2	17	4	15	999	999	999	999	999	999	1	999	999	999	999	999	999	999	999	999	999	999	999	999	999	999	999	999	999	999	999	999	999	999	999	999	999	999	999	999	999	999	999
561335	NM_000059.3:c.7578_7579del	chr13:g.32356569:CAG>C	32356569	CAG	C	999	3	17	4	15	999	999	999	999	999	999	999	999	999	999	999	999	999	999	999	999	999	999	999	999	999	999	999	999	999	999	999	999	999	999	999	999	999	999	999	999	999	999	999
561464	NM_000059.3:c.7658del	chr13:g.32357780:TA>T	32357780	TA	T	999	2	17	4	16	999	999	999	999	999	999	999	999	999	999	999	999	999	999	999	999	999	999	999	999	999	999	999	999	999	999	999	999	999	999	999	999	999	999	999	999	999	999	999
561465	NM_000059.3:c.7667del	chr13:g.32357786:CA>C	32357786	CA	C	999	2	17	4	16	999	999	999	999	999	1	1	999	999	999	999	999	999	999	999	999	999	999	999	999	999	999	999	999	999	999	999	999	999	999	999	999	999	999	999	999	999	999	999
562131	NM_000059.3:c.8055_8056del	chr13:g.32363254:AAC>A	32363254	AAC	A	999	3	17	4	18	999	999	999	999	999	999	1	999	999	999	999	999	999	999	999	999	999	999	999	999	999	999	999	999	999	999	999	999	999	999	999	999	999	999	999	999	999	999	999
562184	NM_000059.3:c.8212_8215del	chr13:g.32363413:AGCTG>A	32363413	AGCTG	A	999	5	17	4	18	999	999	999	999	999	999	999	999	999	999	999	999	999	999	999	999	999	999	999	999	999	999	999	999	999	999	999	999	999	999	999	999	999	999	999	999	999	999	999
562213	NM_000059.3:c.8323_8324dup	chr13:g.32363523:T>TTA	32363523	T	TTA	999	3	17	4	18	999	999	999	999	999	999	1	999	999	999	999	999	999	999	999	999	999	999	999	999	999	999	999	999	999	999	999	999	999	999	999	999	999	999	999	999	999	999	999
562999	NM_000059.3:c.8472_8473del	chr13:g.32370539:AAG>A	32370539	AAG	A	999	3	17	4	19	999	999	999	999	999	999	1	999	999	999	999	999	999	999	999	999	999	999	999	999	999	999	999	999	999	999	999	999	999	999	999	999	999	999	999	999	999	999	999
563059	NM_000059.3:c.8515_8516del	chr13:g.32370980:TTA>T	32370980	TTA	T	999	3	17	4	20	999	999	999	999	999	999	1	999	999	999	999	999	999	999	999	999	999	999	999	999	999	999	999	999	999	999	999	999	999	999	999	999	999	999	999	999	999	999	999
563074	NM_000059.3:c.8559del	chr13:g.32371023:CA>C	32371023	CA	C	999	2	17	4	20	999	999	999	999	999	999	999	999	999	999	999	999	999	999	999	999	999	999	999	999	999	999	999	999	999	999	999	999	999	999	999	999	999	999	999	999	999	999	999
563089	NM_000059.3:c.8582_8583del	chr13:g.32371046:AAG>A	32371046	AAG	A	999	3	17	4	20	999	999	999	999	999	999	1	999	999	999	999	999	999	999	999	999	999	999	999	999	999	999	999	999	999	999	999	999	999	999	999	999	999	999	999	999	999	999	999
563103	NM_000059.3:c.8629del	chr13:g.32371096:TG>T	32371096	TG	T	999	2	17	4	20	999	999	999	999	999	999	999	999	999	999	999	999	999	999	999	999	999	999	999	999	999	999	999	999	999	999	999	999	999	999	999	999	999	999	999	999	999	999	999
563670	NM_000059.3:c.8749dup	chr13:g.32376784:A>AC	32376784	A	AC	999	2	17	4	21	999	999	999	999	999	999	999	999	999	999	999	999	999	999	999	999	999	999	999	999	999	999	999	999	999	999	999	999	999	999	999	999	999	999	999	999	999	999	999
563935	NM_000059.3:c.8857G>T	chr13:g.32379419:G>T	32379419	G	T	999	1	19	4	22	999	999	999	999	999	999	999	0.98345	0.98317	44	8.57312	0.99412	999	0.71583	0.91684	0.96075	999	0.84997	0.7944	0.74766	0.75317	0.36904	0.8433	999	999	999	999	999	999	999	0.81001	999	999	999	999	0.97305	0.8136	0.50837	0.7631
575740	NM_000059.3:c.452dup	chr13:g.32326126:G>GT	32326126	G	GT	999	2	17	4	5	999	999	999	999	999	999	999	999	999	999	999	999	999	999	999	999	999	999	999	999	999	999	999	999	999	999	999	999	999	999	999	999	999	999	999	999	999	999	999
575814	NM_000059.3:c.534del	chr13:g.32326512:CA>C	32326512	CA	C	999	2	17	4	7	999	999	999	999	999	999	999	999	999	999	999	999	999	999	999	999	999	999	999	999	999	999	999	999	999	999	999	999	999	999	999	999	999	999	999	999	999	999	999
575929	NM_000059.3:c.707del	chr13:g.32330943:CA>C	32330943	CA	C	999	2	17	4	9	999	999	999	999	999	999	999	999	999	999	999	999	999	999	999	999	999	999	999	999	999	999	999	999	999	999	999	999	999	999	999	999	999	999	999	999	999	999	999
575938	NM_000059.3:c.728del	chr13:g.32330960:GA>G	32330960	GA	G	999	2	17	4	9	999	999	999	999	999	999	999	999	999	999	999	999	999	999	999	999	999	999	999	999	999	999	999	999	999	999	999	999	999	999	999	999	999	999	999	999	999	999	999
575989	NM_000059.3:c.866del	chr13:g.32332341:CA>C	32332341	CA	C	999	2	17	4	10	999	999	999	999	999	999	999	999	999	999	999	999	999	999	999	999	999	999	999	999	999	999	999	999	999	999	999	999	999	999	999	999	999	999	999	999	999	999	999
576057	NM_000059.3:c.1066del	chr13:g.32332543:AT>A	32332543	AT	A	999	2	17	4	10	999	999	999	999	999	999	999	999	999	999	999	999	999	999	999	999	999	999	999	999	999	999	999	999	999	999	999	999	999	999	999	999	999	999	999	999	999	999	999
576110	NM_000059.3:c.1233del	chr13:g.32332710:TA>T	32332710	TA	T	999	2	17	4	10	999	999	999	999	999	999	999	999	999	999	999	999	999	999	999	999	999	999	999	999	999	999	999	999	999	999	999	999	999	999	999	999	999	999	999	999	999	999	999
576192	NM_000059.3:c.1478del	chr13:g.32332954:TC>T	32332954	TC	T	999	2	17	4	10	999	999	999	999	999	1	1	999	999	999	999	999	999	999	999	999	999	999	999	999	999	999	999	999	999	999	999	999	999	999	999	999	999	999	999	999	999	999	999
576212	NM_000059.3:c.1561del	chr13:g.32333034:GT>G	32333034	GT	G	999	2	17	4	10	999	999	999	999	999	999	999	999	999	999	999	999	999	999	999	999	999	999	999	999	999	999	999	999	999	999	999	999	999	999	999	999	999	999	999	999	999	999	999
576240	NM_000059.3:c.1648G>T	chr13:g.32333126:G>T	32333126	G	T	999	1	19	4	10	999	999	999	999	999	999	1	0.87509	0.87348	33	4.89823	0.9299	999	0.59856	0.43773	0.61103	999	0.40741	0.59785	0.36027	0.06942	0.09195	0.09226	999	999	999	999	999	999	999	0.81001	999	999	999	999	0.41745	0.91047	0.49152	0.21302
576273	NM_000059.3:c.1758_1759del	chr13:g.32333233:GAA>G	32333233	GAA	G	999	3	17	4	10	999	999	999	999	999	999	1	999	999	999	999	999	999	999	999	999	999	999	999	999	999	999	999	999	999	999	999	999	999	999	999	999	999	999	999	999	999	999	999
576309	NM_000059.3:c.1817_1819delinsTTT	chr13:g.32333295:CGA>TTT	32333295	CGA	TTT	999	5	19	4	10	999	999	999	999	999	999	1	999	999	999	999	999	999	999	999	999	999	999	999	999	999	999	999	999	999	999	999	999	999	999	999	999	999	999	999	999	999	999	999
576427	NM_000059.3:c.2106del	chr13:g.32336459:AT>A	32336459	AT	A	999	2	17	4	11	999	999	999	999	999	999	999	999	999	999	999	999	999	999	999	999	999	999	999	999	999	999	999	999	999	999	999	999	999	999	999	999	999	999	999	999	999	999	999
576431	NM_000059.3:c.2122del	chr13:g.32336475:AT>A	32336475	AT	A	999	2	17	4	11	999	999	999	999	999	999	1	999	999	999	999	999	999	999	999	999	999	999	999	999	999	999	999	999	999	999	999	999	999	999	999	999	999	999	999	999	999	999	999
576525	NM_000059.3:c.2454_2457del	chr13:g.32336806:GAATC>G	32336806	GAATC	G	999	5	17	4	11	999	999	999	999	999	999	1	999	999	999	999	999	999	999	999	999	999	999	999	999	999	999	999	999	999	999	999	999	999	999	999	999	999	999	999	999	999	999	999
576564	NM_000059.3:c.2588del	chr13:g.32336936:CA>C	32336936	CA	C	999	2	17	4	11	999	999	999	999	999	999	999	999	999	999	999	999	999	999	999	999	999	999	999	999	999	999	999	999	999	999	999	999	999	999	999	999	999	999	999	999	999	999	999
576586	NM_000059.3:c.2672dup	chr13:g.32337026:G>GT	32337026	G	GT	999	2	17	4	11	999	999	999	999	999	999	999	999	999	999	999	999	999	999	999	999	999	999	999	999	999	999	999	999	999	999	999	999	999	999	999	999	999	999	999	999	999	999	999
576592	NM_000059.3:c.2687_2688insGA	chr13:g.32337041:A>AAG	32337041	A	AAG	999	3	17	4	11	999	999	999	999	999	999	1	999	999	999	999	999	999	999	999	999	999	999	999	999	999	999	999	999	999	999	999	999	999	999	999	999	999	999	999	999	999	999	999
576623	NM_000059.3:c.2802del	chr13:g.32337156:GT>G	32337156	GT	G	999	2	17	4	11	999	999	999	999	999	999	999	999	999	999	999	999	999	999	999	999	999	999	999	999	999	999	999	999	999	999	999	999	999	999	999	999	999	999	999	999	999	999	999
576660	NM_000059.3:c.2886_3144del	chr13:g.32337239:CATATAAAAATGACTCTAGGTCAAGATTTAAAATCGGACATCTCCTTGAATATAGATAAAATACCAGAAAAAAATAATGATTACATGAACAAATGGGCAGGACTCTTAGGTCCAATTTCAAATCACAGTTTTGGAGGTAGCTTCAGAACAGCTTCAAATAAGGAAATCAAGCTCTCTGAACATAACATTAAGAAGAGCAAAATGTTCTTCAAAGATATTGAAGAACAATATCCTACTAGTTTAGCTTGTGTTGAAATTGT>C	32337239	CATATAAAAATGACTCTAGGTCAAGATTTAAAATCGGACATCTCCTTGAATATAGATAAAATACCAGAAAAAAATAATGATTACATGAACAAATGGGCAGGACTCTTAGGTCCAATTTCAAATCACAGTTTTGGAGGTAGCTTCAGAACAGCTTCAAATAAGGAAATCAAGCTCTCTGAACATAACATTAAGAAGAGCAAAATGTTCTTCAAAGATATTGAAGAACAATATCCTACTAGTTTAGCTTGTGTTGAAATTGT	C	999	260	17	4	11	999	999	999	999	999	999	999	999	999	999	999	999	999	999	999	999	999	999	999	999	999	999	999	999	999	999	999	999	999	999	999	999	999	999	999	999	999	999	999
576661	NM_000059.3:c.2886_3114del	chr13:g.32337240:ATATAAAAATGACTCTAGGTCAAGATTTAAAATCGGACATCTCCTTGAATATAGATAAAATACCAGAAAAAAATAATGATTACATGAACAAATGGGCAGGACTCTTAGGTCCAATTTCAAATCACAGTTTTGGAGGTAGCTTCAGAACAGCTTCAAATAAGGAAATCAAGCTCTCTGAACATAACATTAAGAAGAGCAAAATGTTCTTCAAAGATATTGAAGAACAATAT>A	32337240	ATATAAAAATGACTCTAGGTCAAGATTTAAAATCGGACATCTCCTTGAATATAGATAAAATACCAGAAAAAAATAATGATTACATGAACAAATGGGCAGGACTCTTAGGTCCAATTTCAAATCACAGTTTTGGAGGTAGCTTCAGAACAGCTTCAAATAAGGAAATCAAGCTCTCTGAACATAACATTAAGAAGAGCAAAATGTTCTTCAAAGATATTGAAGAACAATAT	A	999	230	17	4	11	999	999	999	999	999	999	999	999	999	999	999	999	999	999	999	999	999	999	999	999	999	999	999	999	999	999	999	999	999	999	999	999	999	999	999	999	999	999	999
576711	NM_000059.3:c.3061del	chr13:g.32337415:TG>T	32337415	TG	T	999	2	17	4	11	999	999	999	999	999	999	999	999	999	999	999	999	999	999	999	999	999	999	999	999	999	999	999	999	999	999	999	999	999	999	999	999	999	999	999	999	999	999	999
576757	NM_000059.3:c.3211_3212dup	chr13:g.32337563:G>GCA	32337563	G	GCA	999	3	17	4	11	999	999	999	999	999	999	999	999	999	999	999	999	999	999	999	999	999	999	999	999	999	999	999	999	999	999	999	999	999	999	999	999	999	999	999	999	999	999	999
576870	NM_000059.3:c.3512del	chr13:g.32337863:GC>G	32337863	GC	G	999	2	17	4	11	999	999	999	999	999	999	999	999	999	999	999	999	999	999	999	999	999	999	999	999	999	999	999	999	999	999	999	999	999	999	999	999	999	999	999	999	999	999	999
576909	NM_000059.3:c.3648dup	chr13:g.32338000:G>GT	32338000	G	GT	999	2	17	4	11	999	999	999	999	999	999	999	999	999	999	999	999	999	999	999	999	999	999	999	999	999	999	999	999	999	999	999	999	999	999	999	999	999	999	999	999	999	999	999
576921	NM_000059.3:c.3678dup	chr13:g.32338029:C>CA	32338029	C	CA	999	2	17	4	11	999	999	999	999	999	999	1	999	999	999	999	999	999	999	999	999	999	999	999	999	999	999	999	999	999	999	999	999	999	999	999	999	999	999	999	999	999	999	999
576972	NM_000059.3:c.3824_3825del	chr13:g.32338177:GAT>G	32338177	GAT	G	999	3	17	4	11	999	999	999	999	999	999	1	999	999	999	999	999	999	999	999	999	999	999	999	999	999	999	999	999	999	999	999	999	999	999	999	999	999	999	999	999	999	999	999
576988	NM_000059.3:c.3861_3865del	chr13:g.32338214:AATAAT>A	32338214	AATAAT	A	999	6	17	4	11	999	999	999	999	999	999	1	999	999	999	999	999	999	999	999	999	999	999	999	999	999	999	999	999	999	999	999	999	999	999	999	999	999	999	999	999	999	999	999
577005	NM_000059.3:c.3914_3915del	chr13:g.32338266:CTT>C	32338266	CTT	C	999	3	17	4	11	999	999	999	999	999	999	1	999	999	999	999	999	999	999	999	999	999	999	999	999	999	999	999	999	999	999	999	999	999	999	999	999	999	999	999	999	999	999	999
577049	NM_000059.3:c.4057del	chr13:g.32338411:TG>T	32338411	TG	T	999	2	17	4	11	999	999	999	999	999	999	999	999	999	999	999	999	999	999	999	999	999	999	999	999	999	999	999	999	999	999	999	999	999	999	999	999	999	999	999	999	999	999	999
577088	NM_000059.3:c.4160_4161insGG	chr13:g.32338515:T>TGG	32338515	T	TGG	999	3	17	4	11	999	999	999	999	999	999	999	999	999	999	999	999	999	999	999	999	999	999	999	999	999	999	999	999	999	999	999	999	999	999	999	999	999	999	999	999	999	999	999
577148	NM_000059.3:c.4317_4327del	chr13:g.32338671:CCAAAGAGTCAT>C	32338671	CCAAAGAGTCAT	C	999	12	17	4	11	999	999	999	999	999	999	999	999	999	999	999	999	999	999	999	999	999	999	999	999	999	999	999	999	999	999	999	999	999	999	999	999	999	999	999	999	999	999	999
577217	NM_000059.3:c.4548del	chr13:g.32338902:TC>T	32338902	TC	T	999	2	17	4	11	999	999	999	999	999	999	999	999	999	999	999	999	999	999	999	999	999	999	999	999	999	999	999	999	999	999	999	999	999	999	999	999	999	999	999	999	999	999	999
577234	NM_000059.3:c.4579del	chr13:g.32338933:AG>A	32338933	AG	A	999	2	17	4	11	999	999	999	999	999	999	999	999	999	999	999	999	999	999	999	999	999	999	999	999	999	999	999	999	999	999	999	999	999	999	999	999	999	999	999	999	999	999	999
577242	NM_000059.3:c.4591A>T	chr13:g.32338946:A>T	32338946	A	T	999	1	19	4	11	999	999	999	999	999	999	1	0.96476	0.96417	37	7.35768	0.97635	999	0.59546	0.56069	0.66636	999	0.2463	0.55848	0.37167	0.34648	0.61905	0.35704	999	999	999	999	999	999	999	0.81001	999	999	999	999	0.2125	0.94314	0.52143	0.48461
577314	NM_000059.3:c.4875_4876insC	chr13:g.32339230:A>AC	32339230	A	AC	999	2	17	4	11	999	999	999	999	999	999	999	999	999	999	999	999	999	999	999	999	999	999	999	999	999	999	999	999	999	999	999	999	999	999	999	999	999	999	999	999	999	999	999
577326	NM_000059.3:c.4921G>T	chr13:g.32339276:G>T	32339276	G	T	999	1	19	4	11	999	999	999	999	999	999	1	0.87799	0.87641	36	6.43538	0.96329	999	0.70773	0.51768	0.66311	999	0.48814	0.55848	0.38397	0.34648	0.61905	0.20346	999	999	999	999	999	999	999	0.81001	999	999	999	999	0.29773	0.94668	0.52143	0.27591
577409	NM_000059.3:c.5189del	chr13:g.32339539:CA>C	32339539	CA	C	999	2	17	4	11	999	999	999	999	999	999	1	999	999	999	999	999	999	999	999	999	999	999	999	999	999	999	999	999	999	999	999	999	999	999	999	999	999	999	999	999	999	999	999
577461	NM_000059.3:c.5297del	chr13:g.32339646:CA>C	32339646	CA	C	999	2	17	4	11	999	999	999	999	999	999	999	999	999	999	999	999	999	999	999	999	999	999	999	999	999	999	999	999	999	999	999	999	999	999	999	999	999	999	999	999	999	999	999
577484	NM_000059.3:c.5362del	chr13:g.32339712:GT>G	32339712	GT	G	999	2	17	4	11	999	999	999	999	999	999	999	999	999	999	999	999	999	999	999	999	999	999	999	999	999	999	999	999	999	999	999	999	999	999	999	999	999	999	999	999	999	999	999
577485	NM_000059.3:c.5362_5363delinsA	chr13:g.32339717:TC>A	32339717	TC	A	999	2	17	4	11	999	999	999	999	999	999	1	999	999	999	999	999	999	999	999	999	999	999	999	999	999	999	999	999	999	999	999	999	999	999	999	999	999	999	999	999	999	999	999
577496	NM_000059.3:c.5422_5423dup	chr13:g.32339774:G>GAT	32339774	G	GAT	999	3	17	4	11	999	999	999	999	999	999	999	999	999	999	999	999	999	999	999	999	999	999	999	999	999	999	999	999	999	999	999	999	999	999	999	999	999	999	999	999	999	999	999
577559	NM_000059.3:c.5613del	chr13:g.32339967:GT>G	32339967	GT	G	999	2	17	4	11	999	999	999	999	999	999	999	999	999	999	999	999	999	999	999	999	999	999	999	999	999	999	999	999	999	999	999	999	999	999	999	999	999	999	999	999	999	999	999
577629	NM_000059.3:c.5773_5774del	chr13:g.32340127:TCA>T	32340127	TCA	T	999	3	17	4	11	999	999	999	999	999	999	999	999	999	999	999	999	999	999	999	999	999	999	999	999	999	999	999	999	999	999	999	999	999	999	999	999	999	999	999	999	999	999	999
577681	NM_000059.3:c.5934del	chr13:g.32340284:AT>A	32340284	AT	A	999	2	17	4	11	999	999	999	999	999	999	999	999	999	999	999	999	999	999	999	999	999	999	999	999	999	999	999	999	999	999	999	999	999	999	999	999	999	999	999	999	999	999	999
577688	NM_000059.3:c.5950A>T	chr13:g.32340305:A>T	32340305	A	T	999	1	19	4	11	999	999	999	999	999	999	999	0.98345	0.98317	38	7.38668	0.97685	999	0.81703	0.8314	0.87605	999	0.8938	0.55848	0.74766	0.63694	0.61905	0.8433	999	999	999	999	999	999	999	0.81001	999	999	999	999	0.80286	0.95608	0.52143	0.66648
577694	NM_000059.3:c.5962dup	chr13:g.32340315:A>AG	32340315	A	AG	999	2	17	4	11	999	999	999	999	999	999	1	999	999	999	999	999	999	999	999	999	999	999	999	999	999	999	999	999	999	999	999	999	999	999	999	999	999	999	999	999	999	999	999
577726	NM_000059.3:c.6045del	chr13:g.32340399:TG>T	32340399	TG	T	999	2	17	4	11	999	999	999	999	999	999	999	999	999	999	999	999	999	999	999	999	999	999	999	999	999	999	999	999	999	999	999	999	999	999	999	999	999	999	999	999	999	999	999
577803	NM_000059.3:c.6226del	chr13:g.32340580:AG>A	32340580	AG	A	999	2	17	4	11	999	999	999	999	999	999	999	999	999	999	999	999	999	999	999	999	999	999	999	999	999	999	999	999	999	999	999	999	999	999	999	999	999	999	999	999	999	999	999
577805	NM_000059.3:c.6237_6238del	chr13:g.32340589:AGT>A	32340589	AGT	A	999	3	17	4	11	999	999	999	999	999	999	1	999	999	999	999	999	999	999	999	999	999	999	999	999	999	999	999	999	999	999	999	999	999	999	999	999	999	999	999	999	999	999	999
577912	NM_000059.3:c.6516del	chr13:g.32340870:CA>C	32340870	CA	C	999	2	17	4	11	999	999	999	999	999	999	999	999	999	999	999	999	999	999	999	999	999	999	999	999	999	999	999	999	999	999	999	999	999	999	999	999	999	999	999	999	999	999	999
578192	NM_000059.3:c.6997_6998del	chr13:g.32346882:CTG>C	32346882	CTG	C	999	3	17	4	13	999	999	999	999	999	999	999	999	999	999	999	999	999	999	999	999	999	999	999	999	999	999	999	999	999	999	999	999	999	999	999	999	999	999	999	999	999	999	999
578321	NM_000059.3:c.7147del	chr13:g.32354996:AT>A	32354996	AT	A	999	2	17	4	14	999	999	999	999	999	999	999	999	999	999	999	999	999	999	999	999	999	999	999	999	999	999	999	999	999	999	999	999	999	999	999	999	999	999	999	999	999	999	999
578329	NM_000059.3:c.7186_7187del	chr13:g.32355038:CTT>C	32355038	CTT	C	999	3	17	4	14	999	999	999	999	999	999	1	999	999	999	999	999	999	999	999	999	999	999	999	999	999	999	999	999	999	999	999	999	999	999	999	999	999	999	999	999	999	999	999
578347	NM_000059.3:c.7270dup	chr13:g.32355122:T>TA	32355122	T	TA	999	2	17	4	14	999	999	999	999	999	999	999	999	999	999	999	999	999	999	999	999	999	999	999	999	999	999	999	999	999	999	999	999	999	999	999	999	999	999	999	999	999	999	999
578358	NM_000059.3:c.7317del	chr13:g.32355169:GA>G	32355169	GA	G	999	2	17	4	14	999	999	999	999	999	999	999	999	999	999	999	999	999	999	999	999	999	999	999	999	999	999	999	999	999	999	999	999	999	999	999	999	999	999	999	999	999	999	999
578508	NM_000059.3:c.7604_7605delinsAG	chr13:g.32356596:GT>AG	32356596	GT	AG	999	3	19	4	15	999	999	999	999	999	999	999	999	999	999	999	999	999	999	999	999	999	999	999	999	999	999	999	999	999	999	999	999	999	999	999	999	999	999	999	999	999	999	999
578554	NM_000059.3:c.7677_7681del	chr13:g.32357798:GTCTTT>G	32357798	GTCTTT	G	999	6	17	4	16	999	999	999	999	999	999	999	999	999	999	999	999	999	999	999	999	999	999	999	999	999	999	999	999	999	999	999	999	999	999	999	999	999	999	999	999	999	999	999
578831	NM_000059.3:c.8122dup	chr13:g.32363320:T>TA	32363320	T	TA	999	2	17	4	18	999	999	999	999	999	999	999	999	999	999	999	999	999	999	999	999	999	999	999	999	999	999	999	999	999	999	999	999	999	999	999	999	999	999	999	999	999	999	999
578881	NM_000059.3:c.8208_8209del	chr13:g.32363407:CCT>C	32363407	CCT	C	999	3	17	4	18	999	999	999	999	999	999	999	999	999	999	999	999	999	999	999	999	999	999	999	999	999	999	999	999	999	999	999	999	999	999	999	999	999	999	999	999	999	999	999
578911	NM_000059.3:c.8298_8299del	chr13:g.32363497:TAC>T	32363497	TAC	T	999	3	17	4	18	999	999	999	999	999	999	999	999	999	999	999	999	999	999	999	999	999	999	999	999	999	999	999	999	999	999	999	999	999	999	999	999	999	999	999	999	999	999	999
586778	NM_000059.3:c.740_741insAG	chr13:g.32330977:T>TAG	32330977	T	TAG	999	3	17	4	9	999	999	999	999	999	999	1	999	999	999	999	999	999	999	999	999	999	999	999	999	999	999	999	999	999	999	999	999	999	999	999	999	999	999	999	999	999	999	999
587615	NM_000059.3:c.2424dup	chr13:g.32336777:G>GA	32336777	G	GA	999	2	17	4	11	999	999	999	999	999	999	999	999	999	999	999	999	999	999	999	999	999	999	999	999	999	999	999	999	999	999	999	999	999	999	999	999	999	999	999	999	999	999	999
587982	NM_000059.3:c.3205_3206insTAATTGCAGTCAATTAATA	chr13:g.32337560:T>TTAATTGCAGTCAATTAATA	32337560	T	TTAATTGCAGTCAATTAATA	999	20	19	4	11	999	999	999	999	999	999	1	999	999	999	999	999	999	999	999	999	999	999	999	999	999	999	999	999	999	999	999	999	999	999	999	999	999	999	999	999	999	999	999
588716	NM_000059.3:c.4600dup	chr13:g.32338951:T>TA	32338951	T	TA	999	2	17	4	11	999	999	999	999	999	999	1	999	999	999	999	999	999	999	999	999	999	999	999	999	999	999	999	999	999	999	999	999	999	999	999	999	999	999	999	999	999	999	999
588893	NM_000059.3:c.4976_4977insG	chr13:g.32339331:C>CG	32339331	C	CG	999	2	17	4	11	999	999	999	999	999	999	1	999	999	999	999	999	999	999	999	999	999	999	999	999	999	999	999	999	999	999	999	999	999	999	999	999	999	999	999	999	999	999	999
589010	NM_000059.3:c.5198_5199del	chr13:g.32339552:TCC>T	32339552	TCC	T	999	3	17	4	11	999	999	999	999	999	999	999	999	999	999	999	999	999	999	999	999	999	999	999	999	999	999	999	999	999	999	999	999	999	999	999	999	999	999	999	999	999	999	999
589101	NM_000059.3:c.5343_5344insA	chr13:g.32339698:T>TA	32339698	T	TA	999	2	17	4	11	999	999	999	999	999	999	1	999	999	999	999	999	999	999	999	999	999	999	999	999	999	999	999	999	999	999	999	999	999	999	999	999	999	999	999	999	999	999	999
589247	NM_000059.3:c.5616del	chr13:g.32339968:TA>T	32339968	TA	T	999	2	17	4	11	999	999	999	999	999	999	2	999	999	999	999	999	999	999	999	999	999	999	999	999	999	999	999	999	999	999	999	999	999	999	999	999	999	999	999	999	999	999	999
589483	NM_000059.3:c.5967del	chr13:g.32340321:CA>C	32340321	CA	C	999	2	17	4	11	999	999	999	999	999	999	999	999	999	999	999	999	999	999	999	999	999	999	999	999	999	999	999	999	999	999	999	999	999	999	999	999	999	999	999	999	999	999	999
590816	NM_000059.3:c.8054del	chr13:g.32363255:AC>A	32363255	AC	A	999	2	17	4	18	999	999	999	999	999	999	999	999	999	999	999	999	999	999	999	999	999	999	999	999	999	999	999	999	999	999	999	999	999	999	999	999	999	999	999	999	999	999	999
596383	NM_000059.3:c.7dup	chr13:g.32316466:T>TA	32316466	T	TA	999	2	17	4	2	999	999	999	999	999	999	1	999	999	999	999	999	999	999	999	999	999	999	999	999	999	999	999	999	999	999	999	999	999	999	999	999	999	999	999	999	999	999	999
596387	NM_000059.3:c.20del	chr13:g.32316479:GA>G	32316479	GA	G	999	2	17	4	2	999	999	999	999	999	999	999	999	999	999	999	999	999	999	999	999	999	999	999	999	999	999	999	999	999	999	999	999	999	999	999	999	999	999	999	999	999	999	999
596401	NM_000059.3:c.91del	chr13:g.32319098:AT>A	32319098	AT	A	999	2	17	4	3	999	999	999	999	999	999	1	999	999	999	999	999	999	999	999	999	999	999	999	999	999	999	999	999	999	999	999	999	999	999	999	999	999	999	999	999	999	999	999
596412	NM_000059.3:c.161dup	chr13:g.32319165:T>TA	32319165	T	TA	999	2	17	4	3	999	999	999	999	999	999	1	999	999	999	999	999	999	999	999	999	999	999	999	999	999	999	999	999	999	999	999	999	999	999	999	999	999	999	999	999	999	999	999
596419	NM_000059.3:c.217del	chr13:g.32319225:TC>T	32319225	TC	T	999	2	17	4	3	999	999	999	999	999	0.5	2	999	999	999	999	999	999	999	999	999	999	999	999	999	999	999	999	999	999	999	999	999	999	999	999	999	999	999	999	999	999	999	999
596423	NM_000059.3:c.240dup	chr13:g.32319248:T>TA	32319248	T	TA	999	2	17	4	3	999	999	999	999	999	999	999	999	999	999	999	999	999	999	999	999	999	999	999	999	999	999	999	999	999	999	999	999	999	999	999	999	999	999	999	999	999	999	999
596429	NM_000059.3:c.274del	chr13:g.32319281:AC>A	32319281	AC	A	999	2	17	4	3	999	999	999	999	999	999	4	999	999	999	999	999	999	999	999	999	999	999	999	999	999	999	999	999	999	999	999	999	999	999	999	999	999	999	999	999	999	999	999
596432	NM_000059.3:c.308dup	chr13:g.32319315:A>AT	32319315	A	AT	999	2	17	4	3	999	999	999	999	999	999	1	999	999	999	999	999	999	999	999	999	999	999	999	999	999	999	999	999	999	999	999	999	999	999	999	999	999	999	999	999	999	999	999
596433	NM_000059.3:c.314del	chr13:g.32319321:CT>C	32319321	CT	C	999	2	17	4	3	999	999	999	999	999	999	1	999	999	999	999	999	999	999	999	999	999	999	999	999	999	999	999	999	999	999	999	999	999	999	999	999	999	999	999	999	999	999	999
596457	NM_000059.3:c.428del	chr13:g.32326101:TC>T	32326101	TC	T	999	2	17	4	5	999	999	999	999	999	0.5	2	999	999	999	999	999	999	999	999	999	999	999	999	999	999	999	999	999	999	999	999	999	999	999	999	999	999	999	999	999	999	999	999
596477	NM_000059.3:c.507del	chr13:g.32326272:AG>A	32326272	AG	A	999	2	17	4	6	999	999	999	999	999	999	999	999	999	999	999	999	999	999	999	999	999	999	999	999	999	999	999	999	999	999	999	999	999	999	999	999	999	999	999	999	999	999	999
596496	NM_000059.3:c.527_530del	chr13:g.32326508:ACACC>A	32326508	ACACC	A	999	5	17	4	7	999	999	999	999	999	999	1	999	999	999	999	999	999	999	999	999	999	999	999	999	999	999	999	999	999	999	999	999	999	999	999	999	999	999	999	999	999	999	999
596517	NM_000059.3:c.643del	chr13:g.32329453:AG>A	32329453	AG	A	999	2	17	4	8	999	999	999	999	999	999	999	999	999	999	999	999	999	999	999	999	999	999	999	999	999	999	999	999	999	999	999	999	999	999	999	999	999	999	999	999	999	999	999
596531	NM_000059.3:c.705del	chr13:g.32330941:AT>A	32330941	AT	A	999	2	17	4	9	999	999	999	999	999	999	1	999	999	999	999	999	999	999	999	999	999	999	999	999	999	999	999	999	999	999	999	999	999	999	999	999	999	999	999	999	999	999	999
596533	NM_000059.3:c.712dup	chr13:g.32330948:T>TG	32330948	T	TG	999	2	17	4	9	999	999	999	999	999	999	1	999	999	999	999	999	999	999	999	999	999	999	999	999	999	999	999	999	999	999	999	999	999	999	999	999	999	999	999	999	999	999	999
596551	NM_000059.3:c.831del	chr13:g.32332308:AT>A	32332308	AT	A	999	2	17	4	10	999	999	999	999	999	0.33	3	999	999	999	999	999	999	999	999	999	999	999	999	999	999	999	999	999	999	999	999	999	999	999	999	999	999	999	999	999	999	999	999
596557	NM_000059.3:c.859del	chr13:g.32332335:CA>C	32332335	CA	C	999	2	17	4	10	999	999	999	999	999	999	999	999	999	999	999	999	999	999	999	999	999	999	999	999	999	999	999	999	999	999	999	999	999	999	999	999	999	999	999	999	999	999	999
596560	NM_000059.3:c.897dup	chr13:g.32332373:G>GT	32332373	G	GT	999	2	17	4	10	999	999	999	999	999	999	1	999	999	999	999	999	999	999	999	999	999	999	999	999	999	999	999	999	999	999	999	999	999	999	999	999	999	999	999	999	999	999	999
596562	NM_000059.3:c.899del	chr13:g.32332376:GT>G	32332376	GT	G	999	2	17	4	10	999	999	999	999	999	999	999	999	999	999	999	999	999	999	999	999	999	999	999	999	999	999	999	999	999	999	999	999	999	999	999	999	999	999	999	999	999	999	999
596564	NM_000059.3:c.918_919del	chr13:g.32332394:GAT>G	32332394	GAT	G	999	3	17	4	10	999	999	999	999	999	999	1	999	999	999	999	999	999	999	999	999	999	999	999	999	999	999	999	999	999	999	999	999	999	999	999	999	999	999	999	999	999	999	999
596565	NM_000059.3:c.919_922dup	chr13:g.32332395:A>ATAGT	32332395	A	ATAGT	999	5	17	4	10	999	999	999	999	999	999	2	999	999	999	999	999	999	999	999	999	999	999	999	999	999	999	999	999	999	999	999	999	999	999	999	999	999	999	999	999	999	999	999
596566	NM_000059.3:c.925del	chr13:g.32332398:GT>G	32332398	GT	G	999	2	17	4	10	999	999	999	999	999	999	1	999	999	999	999	999	999	999	999	999	999	999	999	999	999	999	999	999	999	999	999	999	999	999	999	999	999	999	999	999	999	999	999
596583	NM_000059.3:c.1059del	chr13:g.32332536:CA>C	32332536	CA	C	999	2	17	4	10	999	999	999	999	999	999	1	999	999	999	999	999	999	999	999	999	999	999	999	999	999	999	999	999	999	999	999	999	999	999	999	999	999	999	999	999	999	999	999
596584	NM_000059.3:c.1114_1115delinsC	chr13:g.32332592:AA>C	32332592	AA	C	999	2	17	4	10	999	999	999	999	999	999	1	999	999	999	999	999	999	999	999	999	999	999	999	999	999	999	999	999	999	999	999	999	999	999	999	999	999	999	999	999	999	999	999
596593	NM_000059.3:c.1206del	chr13:g.32332683:GT>G	32332683	GT	G	999	2	17	4	10	999	999	999	999	999	999	999	999	999	999	999	999	999	999	999	999	999	999	999	999	999	999	999	999	999	999	999	999	999	999	999	999	999	999	999	999	999	999	999
596598	NM_000059.3:c.1273del	chr13:g.32332750:AG>A	32332750	AG	A	999	2	17	4	10	999	999	999	999	999	999	999	999	999	999	999	999	999	999	999	999	999	999	999	999	999	999	999	999	999	999	999	999	999	999	999	999	999	999	999	999	999	999	999
596606	NM_000059.3:c.1316_1317dup	chr13:g.32332791:A>ATT	32332791	A	ATT	999	3	17	4	10	999	999	999	999	999	999	1	999	999	999	999	999	999	999	999	999	999	999	999	999	999	999	999	999	999	999	999	999	999	999	999	999	999	999	999	999	999	999	999
596610	NM_000059.3:c.1342del	chr13:g.32332819:AC>A	32332819	AC	A	999	2	17	4	10	999	999	999	999	999	999	1	999	999	999	999	999	999	999	999	999	999	999	999	999	999	999	999	999	999	999	999	999	999	999	999	999	999	999	999	999	999	999	999
596612	NM_000059.3:c.1351_1352del	chr13:g.32332828:TAG>T	32332828	TAG	T	999	3	17	4	10	999	999	999	999	999	999	999	999	999	999	999	999	999	999	999	999	999	999	999	999	999	999	999	999	999	999	999	999	999	999	999	999	999	999	999	999	999	999	999
596618	NM_000059.3:c.1387del	chr13:g.32332862:GA>G	32332862	GA	G	999	2	17	4	10	999	999	999	999	999	0.33	3	999	999	999	999	999	999	999	999	999	999	999	999	999	999	999	999	999	999	999	999	999	999	999	999	999	999	999	999	999	999	999	999
596621	NM_000059.3:c.1393del	chr13:g.32332869:TG>T	32332869	TG	T	999	2	17	4	10	999	999	999	999	999	999	1	999	999	999	999	999	999	999	999	999	999	999	999	999	999	999	999	999	999	999	999	999	999	999	999	999	999	999	999	999	999	999	999
596629	NM_000059.3:c.1490_1493del	chr13:g.32332965:CTTCA>C	32332965	CTTCA	C	999	5	17	4	10	999	999	999	999	999	999	999	999	999	999	999	999	999	999	999	999	999	999	999	999	999	999	999	999	999	999	999	999	999	999	999	999	999	999	999	999	999	999	999
596632	NM_000059.3:c.1511del	chr13:g.32332988:TC>T	32332988	TC	T	999	2	17	4	10	999	999	999	999	999	999	2	999	999	999	999	999	999	999	999	999	999	999	999	999	999	999	999	999	999	999	999	999	999	999	999	999	999	999	999	999	999	999	999
596634	NM_000059.3:c.1536_1537dup	chr13:g.32333013:C>CTA	32333013	C	CTA	999	3	17	4	10	999	999	999	999	999	999	1	999	999	999	999	999	999	999	999	999	999	999	999	999	999	999	999	999	999	999	999	999	999	999	999	999	999	999	999	999	999	999	999
596635	NM_000059.3:c.1539del	chr13:g.32333014:TA>T	32333014	TA	T	999	2	17	4	10	999	999	999	999	999	999	1	999	999	999	999	999	999	999	999	999	999	999	999	999	999	999	999	999	999	999	999	999	999	999	999	999	999	999	999	999	999	999	999
596638	NM_000059.3:c.1550del	chr13:g.32333026:CA>C	32333026	CA	C	999	2	17	4	10	999	999	999	999	999	999	1	999	999	999	999	999	999	999	999	999	999	999	999	999	999	999	999	999	999	999	999	999	999	999	999	999	999	999	999	999	999	999	999
596644	NM_000059.3:c.1593del	chr13:g.32333065:TA>T	32333065	TA	T	999	2	17	4	10	999	999	999	999	999	999	1	999	999	999	999	999	999	999	999	999	999	999	999	999	999	999	999	999	999	999	999	999	999	999	999	999	999	999	999	999	999	999	999
596652	NM_000059.3:c.1673_1677del	chr13:g.32333150:ATTGAT>A	32333150	ATTGAT	A	999	6	17	4	10	999	999	999	999	999	999	1	999	999	999	999	999	999	999	999	999	999	999	999	999	999	999	999	999	999	999	999	999	999	999	999	999	999	999	999	999	999	999	999
596657	NM_000059.3:c.1754dup	chr13:g.32333227:G>GA	32333227	G	GA	999	2	17	4	10	999	999	999	999	999	999	1	999	999	999	999	999	999	999	999	999	999	999	999	999	999	999	999	999	999	999	999	999	999	999	999	999	999	999	999	999	999	999	999
596659	NM_000059.3:c.1761_1762insTA	chr13:g.32333238:C>CAT	32333238	C	CAT	999	3	17	4	10	999	999	999	999	999	999	999	999	999	999	999	999	999	999	999	999	999	999	999	999	999	999	999	999	999	999	999	999	999	999	999	999	999	999	999	999	999	999	999
596662	NM_000059.3:c.1786_1795del	chr13:g.32333259:TACATGATGAA>T	32333259	TACATGATGAA	T	999	11	17	4	10	999	999	999	999	999	999	1	999	999	999	999	999	999	999	999	999	999	999	999	999	999	999	999	999	999	999	999	999	999	999	999	999	999	999	999	999	999	999	999
596675	NM_000059.3:c.1840dup	chr13:g.32333316:T>TA	32333316	T	TA	999	2	17	4	10	999	999	999	999	999	999	1	999	999	999	999	999	999	999	999	999	999	999	999	999	999	999	999	999	999	999	999	999	999	999	999	999	999	999	999	999	999	999	999
596676	NM_000059.3:c.1841_1842dup	chr13:g.32333318:A>ATT	32333318	A	ATT	999	3	17	4	10	999	999	999	999	999	999	1	999	999	999	999	999	999	999	999	999	999	999	999	999	999	999	999	999	999	999	999	999	999	999	999	999	999	999	999	999	999	999	999
596677	NM_000059.3:c.1844del	chr13:g.32333320:TA>T	32333320	TA	T	999	2	17	4	10	999	999	999	999	999	999	1	999	999	999	999	999	999	999	999	999	999	999	999	999	999	999	999	999	999	999	999	999	999	999	999	999	999	999	999	999	999	999	999
596678	NM_000059.3:c.1850_1851delinsAG	chr13:g.32333328:CA>AG	32333328	CA	AG	999	3	19	4	10	999	999	999	999	999	999	999	999	999	999	999	999	999	999	999	999	999	999	999	999	999	999	999	999	999	999	999	999	999	999	999	999	999	999	999	999	999	999	999
596679	NM_000059.3:c.1851del	chr13:g.32333328:CA>C	32333328	CA	C	999	2	17	4	10	999	999	999	999	999	999	999	999	999	999	999	999	999	999	999	999	999	999	999	999	999	999	999	999	999	999	999	999	999	999	999	999	999	999	999	999	999	999	999
596701	NM_000059.3:c.1913del	chr13:g.32336265:GT>G	32336265	GT	G	999	2	17	4	11	999	999	999	999	999	999	999	999	999	999	999	999	999	999	999	999	999	999	999	999	999	999	999	999	999	999	999	999	999	999	999	999	999	999	999	999	999	999	999
596703	NM_000059.3:c.1925del	chr13:g.32336279:TC>T	32336279	TC	T	999	2	17	4	11	999	999	999	999	999	999	1	999	999	999	999	999	999	999	999	999	999	999	999	999	999	999	999	999	999	999	999	999	999	999	999	999	999	999	999	999	999	999	999
596714	NM_000059.3:c.2105_2106del	chr13:g.32336459:ATT>A	32336459	ATT	A	999	3	17	4	11	999	999	999	999	999	999	1	999	999	999	999	999	999	999	999	999	999	999	999	999	999	999	999	999	999	999	999	999	999	999	999	999	999	999	999	999	999	999	999
596718	NM_000059.3:c.2147del	chr13:g.32336501:CA>C	32336501	CA	C	999	2	17	4	11	999	999	999	999	999	999	1	999	999	999	999	999	999	999	999	999	999	999	999	999	999	999	999	999	999	999	999	999	999	999	999	999	999	999	999	999	999	999	999
596731	NM_000059.3:c.2261_2264del	chr13:g.32336613:TTCAA>T	32336613	TTCAA	T	999	5	17	4	11	999	999	999	999	999	999	1	999	999	999	999	999	999	999	999	999	999	999	999	999	999	999	999	999	999	999	999	999	999	999	999	999	999	999	999	999	999	999	999
596741	NM_000059.3:c.2372_2381del	chr13:g.32336723:GAATCATACAA>G	32336723	GAATCATACAA	G	999	11	17	4	11	999	999	999	999	999	999	999	999	999	999	999	999	999	999	999	999	999	999	999	999	999	999	999	999	999	999	999	999	999	999	999	999	999	999	999	999	999	999	999
596743	NM_000059.3:c.2400_2401del	chr13:g.32336754:GTA>G	32336754	GTA	G	999	3	17	4	11	999	999	999	999	999	999	1	999	999	999	999	999	999	999	999	999	999	999	999	999	999	999	999	999	999	999	999	999	999	999	999	999	999	999	999	999	999	999	999
596756	NM_000059.3:c.2535_2538dup	chr13:g.32336889:C>CTTCA	32336889	C	CTTCA	999	5	17	4	11	999	999	999	999	999	999	999	999	999	999	999	999	999	999	999	999	999	999	999	999	999	999	999	999	999	999	999	999	999	999	999	999	999	999	999	999	999	999	999
596767	NM_000059.3:c.2644del	chr13:g.32336998:AC>A	32336998	AC	A	999	2	17	4	11	999	999	999	999	999	999	1	999	999	999	999	999	999	999	999	999	999	999	999	999	999	999	999	999	999	999	999	999	999	999	999	999	999	999	999	999	999	999	999
596775	NM_000059.3:c.2705_2712del	chr13:g.32337059:GCTTTAGGA>G	32337059	GCTTTAGGA	G	999	9	17	4	11	999	999	999	999	999	999	999	999	999	999	999	999	999	999	999	999	999	999	999	999	999	999	999	999	999	999	999	999	999	999	999	999	999	999	999	999	999	999	999
596782	NM_000059.3:c.2801del	chr13:g.32337154:AG>A	32337154	AG	A	999	2	17	4	11	999	999	999	999	999	999	999	999	999	999	999	999	999	999	999	999	999	999	999	999	999	999	999	999	999	999	999	999	999	999	999	999	999	999	999	999	999	999	999
596793	NM_000059.3:c.2884_2908del	chr13:g.32337236:CAGCATATAAAAATGACTCTAGGTCA>C	32337236	CAGCATATAAAAATGACTCTAGGTCA	C	999	26	17	4	11	999	999	999	999	999	999	1	999	999	999	999	999	999	999	999	999	999	999	999	999	999	999	999	999	999	999	999	999	999	999	999	999	999	999	999	999	999	999	999
596795	NM_000059.3:c.2885dup	chr13:g.32337239:C>CA	32337239	C	CA	999	2	17	4	11	999	999	999	999	999	999	999	999	999	999	999	999	999	999	999	999	999	999	999	999	999	999	999	999	999	999	999	999	999	999	999	999	999	999	999	999	999	999	999
596805	NM_000059.3:c.2989_2990del	chr13:g.32337343:CTT>C	32337343	CTT	C	999	3	17	4	11	999	999	999	999	999	999	1	999	999	999	999	999	999	999	999	999	999	999	999	999	999	999	999	999	999	999	999	999	999	999	999	999	999	999	999	999	999	999	999
596806	NM_000059.3:c.3001dup	chr13:g.32337353:A>AT	32337353	A	AT	999	2	17	4	11	999	999	999	999	999	999	1	999	999	999	999	999	999	999	999	999	999	999	999	999	999	999	999	999	999	999	999	999	999	999	999	999	999	999	999	999	999	999	999
596809	NM_000059.3:c.3015del	chr13:g.32337366:GT>G	32337366	GT	G	999	2	17	4	11	999	999	999	999	999	999	999	999	999	999	999	999	999	999	999	999	999	999	999	999	999	999	999	999	999	999	999	999	999	999	999	999	999	999	999	999	999	999	999
596825	NM_000059.3:c.3165_3167delinsCC	chr13:g.32337520:TCA>CC	32337520	TCA	CC	999	4	17	4	11	999	999	999	999	999	999	1	999	999	999	999	999	999	999	999	999	999	999	999	999	999	999	999	999	999	999	999	999	999	999	999	999	999	999	999	999	999	999	999
596831	NM_000059.3:c.3204_3207del	chr13:g.32337557:GTATC>G	32337557	GTATC	G	999	5	17	4	11	999	999	999	999	999	999	1	999	999	999	999	999	999	999	999	999	999	999	999	999	999	999	999	999	999	999	999	999	999	999	999	999	999	999	999	999	999	999	999
596835	NM_000059.3:c.3241del	chr13:g.32337594:AT>A	32337594	AT	A	999	2	17	4	11	999	999	999	999	999	999	1	999	999	999	999	999	999	999	999	999	999	999	999	999	999	999	999	999	999	999	999	999	999	999	999	999	999	999	999	999	999	999	999
596847	NM_000059.3:c.3352_3353del	chr13:g.32337706:ATT>A	32337706	ATT	A	999	3	17	4	11	999	999	999	999	999	999	999	999	999	999	999	999	999	999	999	999	999	999	999	999	999	999	999	999	999	999	999	999	999	999	999	999	999	999	999	999	999	999	999
596849	NM_000059.3:c.3355_3359del	chr13:g.32337708:TAGAAG>T	32337708	TAGAAG	T	999	6	17	4	11	999	999	999	999	999	999	999	999	999	999	999	999	999	999	999	999	999	999	999	999	999	999	999	999	999	999	999	999	999	999	999	999	999	999	999	999	999	999	999
596850	NM_000059.3:c.3364_3370delinsATTCTTCTAATTAATTGAATCAATTAAATTCAAACTG	chr13:g.32337719:GGAAGTC>ATTCTTCTAATTAATTGAATCAATTAAATTCAAACTG	32337719	GGAAGTC	ATTCTTCTAATTAATTGAATCAATTAAATTCAAACTG	999	43	19	4	11	999	999	999	999	999	999	1	999	999	999	999	999	999	999	999	999	999	999	999	999	999	999	999	999	999	999	999	999	999	999	999	999	999	999	999	999	999	999	999
596852	NM_000059.3:c.3389_3390insG	chr13:g.32337744:T>TG	32337744	T	TG	999	2	17	4	11	999	999	999	999	999	999	999	999	999	999	999	999	999	999	999	999	999	999	999	999	999	999	999	999	999	999	999	999	999	999	999	999	999	999	999	999	999	999	999
596854	NM_000059.3:c.3396dup	chr13:g.32337747:G>GA	32337747	G	GA	999	2	17	4	11	999	999	999	999	999	999	999	999	999	999	999	999	999	999	999	999	999	999	999	999	999	999	999	999	999	999	999	999	999	999	999	999	999	999	999	999	999	999	999
596869	NM_000059.3:c.3462del	chr13:g.32337815:AC>A	32337815	AC	A	999	2	17	4	11	999	999	999	999	999	999	1	999	999	999	999	999	999	999	999	999	999	999	999	999	999	999	999	999	999	999	999	999	999	999	999	999	999	999	999	999	999	999	999
596886	NM_000059.3:c.3620_3621dup	chr13:g.32337973:T>TTA	32337973	T	TTA	999	3	17	4	11	999	999	999	999	999	999	1	999	999	999	999	999	999	999	999	999	999	999	999	999	999	999	999	999	999	999	999	999	999	999	999	999	999	999	999	999	999	999	999
596887	NM_000059.3:c.3635dup	chr13:g.32337986:G>GA	32337986	G	GA	999	2	17	4	11	999	999	999	999	999	999	1	999	999	999	999	999	999	999	999	999	999	999	999	999	999	999	999	999	999	999	999	999	999	999	999	999	999	999	999	999	999	999	999
596890	NM_000059.3:c.3645dup	chr13:g.32337996:T>TG	32337996	T	TG	999	2	17	4	11	999	999	999	999	999	999	999	999	999	999	999	999	999	999	999	999	999	999	999	999	999	999	999	999	999	999	999	999	999	999	999	999	999	999	999	999	999	999	999
596894	NM_000059.3:c.3679_3683del	chr13:g.32338031:AAACTG>A	32338031	AAACTG	A	999	6	17	4	11	999	999	999	999	999	999	1	999	999	999	999	999	999	999	999	999	999	999	999	999	999	999	999	999	999	999	999	999	999	999	999	999	999	999	999	999	999	999	999
596900	NM_000059.3:c.3696del	chr13:g.32338049:GA>G	32338049	GA	G	999	2	17	4	11	999	999	999	999	999	999	1	999	999	999	999	999	999	999	999	999	999	999	999	999	999	999	999	999	999	999	999	999	999	999	999	999	999	999	999	999	999	999	999
596902	NM_000059.3:c.3716_3717del	chr13:g.32338069:GAA>G	32338069	GAA	G	999	3	17	4	11	999	999	999	999	999	999	999	999	999	999	999	999	999	999	999	999	999	999	999	999	999	999	999	999	999	999	999	999	999	999	999	999	999	999	999	999	999	999	999
596907	NM_000059.3:c.3738_3741del	chr13:g.32338092:ATATT>A	32338092	ATATT	A	999	5	17	4	11	999	999	999	999	999	999	1	999	999	999	999	999	999	999	999	999	999	999	999	999	999	999	999	999	999	999	999	999	999	999	999	999	999	999	999	999	999	999	999
596916	NM_000059.3:c.3811del	chr13:g.32338163:GT>G	32338163	GT	G	999	2	17	4	11	999	999	999	999	999	999	1	999	999	999	999	999	999	999	999	999	999	999	999	999	999	999	999	999	999	999	999	999	999	999	999	999	999	999	999	999	999	999	999
596918	NM_000059.3:c.3824_3827dup	chr13:g.32338175:A>AAGAT	32338175	A	AAGAT	999	5	17	4	11	999	999	999	999	999	999	999	999	999	999	999	999	999	999	999	999	999	999	999	999	999	999	999	999	999	999	999	999	999	999	999	999	999	999	999	999	999	999	999
596934	NM_000059.3:c.3906del	chr13:g.32338260:CT>C	32338260	CT	C	999	2	17	4	11	999	999	999	999	999	999	1	999	999	999	999	999	999	999	999	999	999	999	999	999	999	999	999	999	999	999	999	999	999	999	999	999	999	999	999	999	999	999	999
596937	NM_000059.3:c.3933_3943del	chr13:g.32338285:TGAAAATTACAA>T	32338285	TGAAAATTACAA	T	999	12	17	4	11	999	999	999	999	999	999	1	999	999	999	999	999	999	999	999	999	999	999	999	999	999	999	999	999	999	999	999	999	999	999	999	999	999	999	999	999	999	999	999
596938	NM_000059.3:c.3935dup	chr13:g.32338286:G>GA	32338286	G	GA	999	2	17	4	11	999	999	999	999	999	999	1	999	999	999	999	999	999	999	999	999	999	999	999	999	999	999	999	999	999	999	999	999	999	999	999	999	999	999	999	999	999	999	999
596944	NM_000059.3:c.3991dup	chr13:g.32338344:A>AT	32338344	A	AT	999	2	17	4	11	999	999	999	999	999	999	999	999	999	999	999	999	999	999	999	999	999	999	999	999	999	999	999	999	999	999	999	999	999	999	999	999	999	999	999	999	999	999	999
596946	NM_000059.3:c.4013_4014del	chr13:g.32338367:GGC>G	32338367	GGC	G	999	3	17	4	11	999	999	999	999	999	999	1	999	999	999	999	999	999	999	999	999	999	999	999	999	999	999	999	999	999	999	999	999	999	999	999	999	999	999	999	999	999	999	999
596947	NM_000059.3:c.4026del	chr13:g.32338380:GT>G	32338380	GT	G	999	2	17	4	11	999	999	999	999	999	999	999	999	999	999	999	999	999	999	999	999	999	999	999	999	999	999	999	999	999	999	999	999	999	999	999	999	999	999	999	999	999	999	999
596955	NM_000059.3:c.4070dup	chr13:g.32338424:C>CT	32338424	C	CT	999	2	17	4	11	999	999	999	999	999	999	1	999	999	999	999	999	999	999	999	999	999	999	999	999	999	999	999	999	999	999	999	999	999	999	999	999	999	999	999	999	999	999	999
596958	NM_000059.3:c.4098_4099insTTTTTTTTTTTTTTTTTTTTTTTTTTTTTTGAGACGGAGTCTCGTTCTGTCGCCCAGGCGGGAGTGCTGTGGCGCGATCTCCGCTCACTGCAAGCTCCGCCTTCCGGGTTCACGCCATTCTCCTGCCTCAGCCTCCCGAGTAGCTGGGACTACAGGCGCCCGCCACTGCGCCCGGCTAATTTTTTGTATTTTTAGTAGAGACGGGGTTTCACCGTGGTCTCGATCCAACATATGTCTT	chr13:g.32338440:A>ACAACATATGTCTTTTTTTTTTTTTTTTTTTTTTTTTTTTTTTTGAGACGGAGTCTCGTTCTGTCGCCCAGGCGGGAGTGCTGTGGCGCGATCTCCGCTCACTGCAAGCTCCGCCTTCCGGGTTCACGCCATTCTCCTGCCTCAGCCTCCCGAGTAGCTGGGACTACAGGCGCCCGCCACTGCGCCCGGCTAATTTTTTGTATTTTTAGTAGAGACGGGGTTTCACCGTGGTCTCGATC	32338440	A	ACAACATATGTCTTTTTTTTTTTTTTTTTTTTTTTTTTTTTTTTGAGACGGAGTCTCGTTCTGTCGCCCAGGCGGGAGTGCTGTGGCGCGATCTCCGCTCACTGCAAGCTCCGCCTTCCGGGTTCACGCCATTCTCCTGCCTCAGCCTCCCGAGTAGCTGGGACTACAGGCGCCCGCCACTGCGCCCGGCTAATTTTTTGTATTTTTAGTAGAGACGGGGTTTCACCGTGGTCTCGATC	999	239	19	4	11	999	999	999	999	999	999	999	999	999	999	999	999	999	999	999	999	999	999	999	999	999	999	999	999	999	999	999	999	999	999	999	999	999	999	999	999	999	999	999
596960	NM_000059.3:c.4100_4104del	chr13:g.32338451:CTTAAA>C	32338451	CTTAAA	C	999	6	17	4	11	999	999	999	999	999	999	1	999	999	999	999	999	999	999	999	999	999	999	999	999	999	999	999	999	999	999	999	999	999	999	999	999	999	999	999	999	999	999	999
596961	NM_000059.3:c.4104del	chr13:g.32338458:TA>T	32338458	TA	T	999	2	17	4	11	999	999	999	999	999	999	1	999	999	999	999	999	999	999	999	999	999	999	999	999	999	999	999	999	999	999	999	999	999	999	999	999	999	999	999	999	999	999	999
596964	NM_000059.3:c.4117dup	chr13:g.32338471:T>TA	32338471	T	TA	999	2	17	4	11	999	999	999	999	999	999	1	999	999	999	999	999	999	999	999	999	999	999	999	999	999	999	999	999	999	999	999	999	999	999	999	999	999	999	999	999	999	999	999
596979	NM_000059.3:c.4208_4212del	chr13:g.32338561:TACTTC>T	32338561	TACTTC	T	999	6	17	4	11	999	999	999	999	999	999	999	999	999	999	999	999	999	999	999	999	999	999	999	999	999	999	999	999	999	999	999	999	999	999	999	999	999	999	999	999	999	999	999
596988	NM_000059.3:c.4260delinsAA	chr13:g.32338615:T>AA	32338615	T	AA	999	2	17	4	11	999	999	999	999	999	999	999	999	999	999	999	999	999	999	999	999	999	999	999	999	999	999	999	999	999	999	999	999	999	999	999	999	999	999	999	999	999	999	999
596989	NM_000059.3:c.4270dup	chr13:g.32338623:C>CT	32338623	C	CT	999	2	17	4	11	999	999	999	999	999	999	1	999	999	999	999	999	999	999	999	999	999	999	999	999	999	999	999	999	999	999	999	999	999	999	999	999	999	999	999	999	999	999	999
596995	NM_000059.3:c.4305_4309del	chr13:g.32338658:AATATT>A	32338658	AATATT	A	999	6	17	4	11	999	999	999	999	999	999	1	999	999	999	999	999	999	999	999	999	999	999	999	999	999	999	999	999	999	999	999	999	999	999	999	999	999	999	999	999	999	999	999
597002	NM_000059.3:c.4365del	chr13:g.32338718:GA>G	32338718	GA	G	999	2	17	4	11	999	999	999	999	999	999	999	999	999	999	999	999	999	999	999	999	999	999	999	999	999	999	999	999	999	999	999	999	999	999	999	999	999	999	999	999	999	999	999
597004	NM_000059.3:c.4398dup	chr13:g.32338752:T>TA	32338752	T	TA	999	2	17	4	11	999	999	999	999	999	999	1	999	999	999	999	999	999	999	999	999	999	999	999	999	999	999	999	999	999	999	999	999	999	999	999	999	999	999	999	999	999	999	999
597007	NM_000059.3:c.4417_4418del	chr13:g.32338771:GAA>G	32338771	GAA	G	999	3	17	4	11	999	999	999	999	999	999	1	999	999	999	999	999	999	999	999	999	999	999	999	999	999	999	999	999	999	999	999	999	999	999	999	999	999	999	999	999	999	999	999
597011	NM_000059.3:c.4448_4449del	chr13:g.32338801:AAC>A	32338801	AAC	A	999	3	17	4	11	999	999	999	999	999	999	1	999	999	999	999	999	999	999	999	999	999	999	999	999	999	999	999	999	999	999	999	999	999	999	999	999	999	999	999	999	999	999	999
597012	NM_000059.3:c.4454_4455del	chr13:g.32338807:CAT>C	32338807	CAT	C	999	3	17	4	11	999	999	999	999	999	999	999	999	999	999	999	999	999	999	999	999	999	999	999	999	999	999	999	999	999	999	999	999	999	999	999	999	999	999	999	999	999	999	999
597015	NM_000059.3:c.4461dup	chr13:g.32338813:T>TA	32338813	T	TA	999	2	17	4	11	999	999	999	999	999	999	1	999	999	999	999	999	999	999	999	999	999	999	999	999	999	999	999	999	999	999	999	999	999	999	999	999	999	999	999	999	999	999	999
597027	NM_000059.3:c.4556_4559del	chr13:g.32338908:AACCT>A	32338908	AACCT	A	999	5	17	4	11	999	999	999	999	999	999	999	999	999	999	999	999	999	999	999	999	999	999	999	999	999	999	999	999	999	999	999	999	999	999	999	999	999	999	999	999	999	999	999
597039	NM_000059.3:c.4607del	chr13:g.32338959:CA>C	32338959	CA	C	999	2	17	4	11	999	999	999	999	999	999	999	999	999	999	999	999	999	999	999	999	999	999	999	999	999	999	999	999	999	999	999	999	999	999	999	999	999	999	999	999	999	999	999
597051	NM_000059.3:c.4723del	chr13:g.32339077:AG>A	32339077	AG	A	999	2	17	4	11	999	999	999	999	999	0.5	2	999	999	999	999	999	999	999	999	999	999	999	999	999	999	999	999	999	999	999	999	999	999	999	999	999	999	999	999	999	999	999	999
597052	NM_000059.3:c.4735_4744del	chr13:g.32339088:TAGCATGTGAG>T	32339088	TAGCATGTGAG	T	999	11	17	4	11	999	999	999	999	999	999	999	999	999	999	999	999	999	999	999	999	999	999	999	999	999	999	999	999	999	999	999	999	999	999	999	999	999	999	999	999	999	999	999
597053	NM_000059.3:c.4739dup	chr13:g.32339093:T>TG	32339093	T	TG	999	2	17	4	11	999	999	999	999	999	999	1	999	999	999	999	999	999	999	999	999	999	999	999	999	999	999	999	999	999	999	999	999	999	999	999	999	999	999	999	999	999	999	999
597060	NM_000059.3:c.4810dup	chr13:g.32339163:A>AC	32339163	A	AC	999	2	17	4	11	999	999	999	999	999	999	1	999	999	999	999	999	999	999	999	999	999	999	999	999	999	999	999	999	999	999	999	999	999	999	999	999	999	999	999	999	999	999	999
597068	NM_000059.3:c.4899_4900del	chr13:g.32339252:ATC>A	32339252	ATC	A	999	3	17	4	11	999	999	999	999	999	999	1	999	999	999	999	999	999	999	999	999	999	999	999	999	999	999	999	999	999	999	999	999	999	999	999	999	999	999	999	999	999	999	999
597082	NM_000059.3:c.4949del	chr13:g.32339303:AG>A	32339303	AG	A	999	2	17	4	11	999	999	999	999	999	999	1	999	999	999	999	999	999	999	999	999	999	999	999	999	999	999	999	999	999	999	999	999	999	999	999	999	999	999	999	999	999	999	999
597086	NM_000059.3:c.4974del	chr13:g.32339328:AG>A	32339328	AG	A	999	2	17	4	11	999	999	999	999	999	999	1	999	999	999	999	999	999	999	999	999	999	999	999	999	999	999	999	999	999	999	999	999	999	999	999	999	999	999	999	999	999	999	999
597088	NM_000059.3:c.4980_4981dup	chr13:g.32339334:C>CTT	32339334	C	CTT	999	3	17	4	11	999	999	999	999	999	999	1	999	999	999	999	999	999	999	999	999	999	999	999	999	999	999	999	999	999	999	999	999	999	999	999	999	999	999	999	999	999	999	999
597091	NM_000059.3:c.5035dup	chr13:g.32339385:G>GA	32339385	G	GA	999	2	17	4	11	999	999	999	999	999	999	1	999	999	999	999	999	999	999	999	999	999	999	999	999	999	999	999	999	999	999	999	999	999	999	999	999	999	999	999	999	999	999	999
597092	NM_000059.3:c.5034_5035del	chr13:g.32339385:GAA>G	32339385	GAA	G	999	3	17	4	11	999	999	999	999	999	999	1	999	999	999	999	999	999	999	999	999	999	999	999	999	999	999	999	999	999	999	999	999	999	999	999	999	999	999	999	999	999	999	999
597094	NM_000059.3:c.5049_5053del	chr13:g.32339403:AGACTT>A	32339403	AGACTT	A	999	6	17	4	11	999	999	999	999	999	999	999	999	999	999	999	999	999	999	999	999	999	999	999	999	999	999	999	999	999	999	999	999	999	999	999	999	999	999	999	999	999	999	999
597095	NM_000059.3:c.5061del	chr13:g.32339414:CT>C	32339414	CT	C	999	2	17	4	11	999	999	999	999	999	1	1	999	999	999	999	999	999	999	999	999	999	999	999	999	999	999	999	999	999	999	999	999	999	999	999	999	999	999	999	999	999	999	999
597103	NM_000059.3:c.5150_5226delinsTACTTAATACTTATTAAGTATTA	chr13:g.32339505:AAAATAATTCAAACAGTACTATAGCTGAAAATGACAAAAATCATCTCTCCGAAAAACAAGATACTTATTTAAGTAAC>TACTTAATACTTATTAAGTATTA	32339505	AAAATAATTCAAACAGTACTATAGCTGAAAATGACAAAAATCATCTCTCCGAAAAACAAGATACTTATTTAAGTAAC	TACTTAATACTTATTAAGTATTA	999	99	19	4	11	999	999	999	999	999	999	999	999	999	999	999	999	999	999	999	999	999	999	999	999	999	999	999	999	999	999	999	999	999	999	999	999	999	999	999	999	999	999	999
597105	NM_000059.3:c.5162del	chr13:g.32339514:CA>C	32339514	CA	C	999	2	17	4	11	999	999	999	999	999	0.5	2	999	999	999	999	999	999	999	999	999	999	999	999	999	999	999	999	999	999	999	999	999	999	999	999	999	999	999	999	999	999	999	999
597111	NM_000059.3:c.5191del	chr13:g.32339545:TC>T	32339545	TC	T	999	2	17	4	11	999	999	999	999	999	0.5	2	999	999	999	999	999	999	999	999	999	999	999	999	999	999	999	999	999	999	999	999	999	999	999	999	999	999	999	999	999	999	999	999
597112	NM_000059.3:c.5192_5193del	chr13:g.32339546:CAT>C	32339546	CAT	C	999	3	17	4	11	999	999	999	999	999	999	1	999	999	999	999	999	999	999	999	999	999	999	999	999	999	999	999	999	999	999	999	999	999	999	999	999	999	999	999	999	999	999	999
597115	NM_000059.3:c.5205dup	chr13:g.32339555:G>GA	32339555	G	GA	999	2	17	4	11	999	999	999	999	999	999	999	999	999	999	999	999	999	999	999	999	999	999	999	999	999	999	999	999	999	999	999	999	999	999	999	999	999	999	999	999	999	999	999
597123	NM_000059.3:c.5225del	chr13:g.32339578:TA>T	32339578	TA	T	999	2	17	4	11	999	999	999	999	999	999	999	999	999	999	999	999	999	999	999	999	999	999	999	999	999	999	999	999	999	999	999	999	999	999	999	999	999	999	999	999	999	999	999
597124	NM_000059.3:c.5226del	chr13:g.32339580:AC>A	32339580	AC	A	999	2	17	4	11	999	999	999	999	999	999	1	999	999	999	999	999	999	999	999	999	999	999	999	999	999	999	999	999	999	999	999	999	999	999	999	999	999	999	999	999	999	999	999
597132	NM_000059.3:c.5278dup	chr13:g.32339631:A>AT	32339631	A	AT	999	2	17	4	11	999	999	999	999	999	999	1	999	999	999	999	999	999	999	999	999	999	999	999	999	999	999	999	999	999	999	999	999	999	999	999	999	999	999	999	999	999	999	999
597133	NM_000059.3:c.5279dup	chr13:g.32339633:T>TC	32339633	T	TC	999	2	17	4	11	999	999	999	999	999	999	999	999	999	999	999	999	999	999	999	999	999	999	999	999	999	999	999	999	999	999	999	999	999	999	999	999	999	999	999	999	999	999	999
597139	NM_000059.3:c.5338del	chr13:g.32339692:TG>T	32339692	TG	T	999	2	17	4	11	999	999	999	999	999	0.5	2	999	999	999	999	999	999	999	999	999	999	999	999	999	999	999	999	999	999	999	999	999	999	999	999	999	999	999	999	999	999	999	999
597141	NM_000059.3:c.5344del	chr13:g.32339698:TC>T	32339698	TC	T	999	2	17	4	11	999	999	999	999	999	999	2	999	999	999	999	999	999	999	999	999	999	999	999	999	999	999	999	999	999	999	999	999	999	999	999	999	999	999	999	999	999	999	999
597148	NM_000059.3:c.5388dup	chr13:g.32339742:A>AT	32339742	A	AT	999	2	17	4	11	999	999	999	999	999	999	1	999	999	999	999	999	999	999	999	999	999	999	999	999	999	999	999	999	999	999	999	999	999	999	999	999	999	999	999	999	999	999	999
597151	NM_000059.3:c.5409_5412del	chr13:g.32339763:CTGTA>C	32339763	CTGTA	C	999	5	17	4	11	999	999	999	999	999	999	999	999	999	999	999	999	999	999	999	999	999	999	999	999	999	999	999	999	999	999	999	999	999	999	999	999	999	999	999	999	999	999	999
597159	NM_000059.3:c.5472dup	chr13:g.32339826:A>AT	32339826	A	AT	999	2	17	4	11	999	999	999	999	999	999	1	999	999	999	999	999	999	999	999	999	999	999	999	999	999	999	999	999	999	999	999	999	999	999	999	999	999	999	999	999	999	999	999
597160	NM_000059.3:c.5479del	chr13:g.32339833:CA>C	32339833	CA	C	999	2	17	4	11	999	999	999	999	999	999	999	999	999	999	999	999	999	999	999	999	999	999	999	999	999	999	999	999	999	999	999	999	999	999	999	999	999	999	999	999	999	999	999
597166	NM_000059.3:c.5525del	chr13:g.32339878:AC>A	32339878	AC	A	999	2	17	4	11	999	999	999	999	999	999	1	999	999	999	999	999	999	999	999	999	999	999	999	999	999	999	999	999	999	999	999	999	999	999	999	999	999	999	999	999	999	999	999
597169	NM_000059.3:c.5547_5548del	chr13:g.32339901:GTA>G	32339901	GTA	G	999	3	17	4	11	999	999	999	999	999	999	1	999	999	999	999	999	999	999	999	999	999	999	999	999	999	999	999	999	999	999	999	999	999	999	999	999	999	999	999	999	999	999	999
597181	NM_000059.3:c.5622dup	chr13:g.32339975:A>AT	32339975	A	AT	999	2	17	4	11	999	999	999	999	999	999	999	999	999	999	999	999	999	999	999	999	999	999	999	999	999	999	999	999	999	999	999	999	999	999	999	999	999	999	999	999	999	999	999
597216	NM_000059.3:c.5802_5803insT	chr13:g.32340157:A>AT	32340157	A	AT	999	2	17	4	11	999	999	999	999	999	999	999	999	999	999	999	999	999	999	999	999	999	999	999	999	999	999	999	999	999	999	999	999	999	999	999	999	999	999	999	999	999	999	999
597218	NM_000059.3:c.5807_5816delinsGTC	chr13:g.32340162:TGTCTGGATT>GTC	32340162	TGTCTGGATT	GTC	999	12	17	4	11	999	999	999	999	999	999	1	999	999	999	999	999	999	999	999	999	999	999	999	999	999	999	999	999	999	999	999	999	999	999	999	999	999	999	999	999	999	999	999
597231	NM_000059.3:c.5871del	chr13:g.32340225:TA>T	32340225	TA	T	999	2	17	4	11	999	999	999	999	999	999	999	999	999	999	999	999	999	999	999	999	999	999	999	999	999	999	999	999	999	999	999	999	999	999	999	999	999	999	999	999	999	999	999
597232	NM_000059.3:c.5879del	chr13:g.32340233:TG>T	32340233	TG	T	999	2	17	4	11	999	999	999	999	999	0.5	2	999	999	999	999	999	999	999	999	999	999	999	999	999	999	999	999	999	999	999	999	999	999	999	999	999	999	999	999	999	999	999	999
597233	NM_000059.3:c.5881del	chr13:g.32340235:TA>T	32340235	TA	T	999	2	17	4	11	999	999	999	999	999	1	1	999	999	999	999	999	999	999	999	999	999	999	999	999	999	999	999	999	999	999	999	999	999	999	999	999	999	999	999	999	999	999	999
597246	NM_000059.3:c.5985del	chr13:g.32340339:AC>A	32340339	AC	A	999	2	17	4	11	999	999	999	999	999	1	1	999	999	999	999	999	999	999	999	999	999	999	999	999	999	999	999	999	999	999	999	999	999	999	999	999	999	999	999	999	999	999	999
597248	NM_000059.3:c.5991_5995del	chr13:g.32340341:GCAAGA>G	32340341	GCAAGA	G	999	6	17	4	11	999	999	999	999	999	999	1	999	999	999	999	999	999	999	999	999	999	999	999	999	999	999	999	999	999	999	999	999	999	999	999	999	999	999	999	999	999	999	999
597254	NM_000059.3:c.6014del	chr13:g.32340368:GA>G	32340368	GA	G	999	2	17	4	11	999	999	999	999	999	999	1	999	999	999	999	999	999	999	999	999	999	999	999	999	999	999	999	999	999	999	999	999	999	999	999	999	999	999	999	999	999	999	999
597261	NM_000059.3:c.6085del	chr13:g.32340439:AG>A	32340439	AG	A	999	2	17	4	11	999	999	999	999	999	999	2	999	999	999	999	999	999	999	999	999	999	999	999	999	999	999	999	999	999	999	999	999	999	999	999	999	999	999	999	999	999	999	999
597262	NM_000059.3:c.6089del	chr13:g.32340440:GA>G	32340440	GA	G	999	2	17	4	11	999	999	999	999	999	999	1	999	999	999	999	999	999	999	999	999	999	999	999	999	999	999	999	999	999	999	999	999	999	999	999	999	999	999	999	999	999	999	999
597265	NM_000059.3:c.6100delinsTA	chr13:g.32340455:C>TA	32340455	C	TA	999	2	19	4	11	999	999	999	999	999	0.33	3	999	999	999	999	999	999	999	999	999	999	999	999	999	999	999	999	999	999	999	999	999	999	999	999	999	999	999	999	999	999	999	999
597275	NM_000059.3:c.6155dup	chr13:g.32340509:T>TC	32340509	T	TC	999	2	17	4	11	999	999	999	999	999	999	1	999	999	999	999	999	999	999	999	999	999	999	999	999	999	999	999	999	999	999	999	999	999	999	999	999	999	999	999	999	999	999	999
597280	NM_000059.3:c.6187_6197del	chr13:g.32340534:CAGCAAGTGGAA>C	32340534	CAGCAAGTGGAA	C	999	12	17	4	11	999	999	999	999	999	999	1	999	999	999	999	999	999	999	999	999	999	999	999	999	999	999	999	999	999	999	999	999	999	999	999	999	999	999	999	999	999	999	999
597295	NM_000059.3:c.6291dup	chr13:g.32340645:C>CG	32340645	C	CG	999	2	17	4	11	999	999	999	999	999	999	999	999	999	999	999	999	999	999	999	999	999	999	999	999	999	999	999	999	999	999	999	999	999	999	999	999	999	999	999	999	999	999	999
597298	NM_000059.3:c.6315dup	chr13:g.32340669:T>TA	32340669	T	TA	999	2	17	4	11	999	999	999	999	999	999	999	999	999	999	999	999	999	999	999	999	999	999	999	999	999	999	999	999	999	999	999	999	999	999	999	999	999	999	999	999	999	999	999
597302	NM_000059.3:c.6327dup	chr13:g.32340680:G>GT	32340680	G	GT	999	2	17	4	11	999	999	999	999	999	999	1	999	999	999	999	999	999	999	999	999	999	999	999	999	999	999	999	999	999	999	999	999	999	999	999	999	999	999	999	999	999	999	999
597304	NM_000059.3:c.6336_6340delinsTTT	chr13:g.32340691:AAACC>TTT	32340691	AAACC	TTT	999	7	17	4	11	999	999	999	999	999	999	1	999	999	999	999	999	999	999	999	999	999	999	999	999	999	999	999	999	999	999	999	999	999	999	999	999	999	999	999	999	999	999	999
597308	NM_000059.3:c.6355_6357delinsT	chr13:g.32340710:AAC>T	32340710	AAC	T	999	3	17	4	11	999	999	999	999	999	999	1	999	999	999	999	999	999	999	999	999	999	999	999	999	999	999	999	999	999	999	999	999	999	999	999	999	999	999	999	999	999	999	999
597313	NM_000059.3:c.6387del	chr13:g.32340740:GA>G	32340740	GA	G	999	2	17	4	11	999	999	999	999	999	999	999	999	999	999	999	999	999	999	999	999	999	999	999	999	999	999	999	999	999	999	999	999	999	999	999	999	999	999	999	999	999	999	999
597317	NM_000059.3:c.6408_6411dup	chr13:g.32340761:T>TTAAA	32340761	T	TTAAA	999	5	17	4	11	999	999	999	999	999	999	1	999	999	999	999	999	999	999	999	999	999	999	999	999	999	999	999	999	999	999	999	999	999	999	999	999	999	999	999	999	999	999	999
597319	NM_000059.3:c.6409_6410del	chr13:g.32340762:TAA>T	32340762	TAA	T	999	3	17	4	11	999	999	999	999	999	999	999	999	999	999	999	999	999	999	999	999	999	999	999	999	999	999	999	999	999	999	999	999	999	999	999	999	999	999	999	999	999	999	999
597321	NM_000059.3:c.6421_6424dup	chr13:g.32340774:G>GTGGT	32340774	G	GTGGT	999	5	17	4	11	999	999	999	999	999	999	2	999	999	999	999	999	999	999	999	999	999	999	999	999	999	999	999	999	999	999	999	999	999	999	999	999	999	999	999	999	999	999	999
597324	NM_000059.3:c.6437_6440dup	chr13:g.32340790:T>TAATC	32340790	T	TAATC	999	5	17	4	11	999	999	999	999	999	999	1	999	999	999	999	999	999	999	999	999	999	999	999	999	999	999	999	999	999	999	999	999	999	999	999	999	999	999	999	999	999	999	999
597327	NM_000059.3:c.6447_6448insCAGA	chr13:g.32340802:T>TCAGA	32340802	T	TCAGA	999	5	17	4	11	999	999	999	999	999	999	1	999	999	999	999	999	999	999	999	999	999	999	999	999	999	999	999	999	999	999	999	999	999	999	999	999	999	999	999	999	999	999	999
597345	NM_000059.3:c.6589dup	chr13:g.32340940:T>TA	32340940	T	TA	999	2	17	4	11	999	999	999	999	999	999	1	999	999	999	999	999	999	999	999	999	999	999	999	999	999	999	999	999	999	999	999	999	999	999	999	999	999	999	999	999	999	999	999
597356	NM_000059.3:c.6633_6634insACTACTATATATACTACTTACTCCAAATATA	chr13:g.32340988:T>TACTACTATATATACTACTTACTCCAAATATA	32340988	T	TACTACTATATATACTACTTACTCCAAATATA	999	32	17	4	11	999	999	999	999	999	999	999	999	999	999	999	999	999	999	999	999	999	999	999	999	999	999	999	999	999	999	999	999	999	999	999	999	999	999	999	999	999	999	999
597365	NM_000059.3:c.6690dup	chr13:g.32341043:A>AT	32341043	A	AT	999	2	17	4	11	999	999	999	999	999	999	1	999	999	999	999	999	999	999	999	999	999	999	999	999	999	999	999	999	999	999	999	999	999	999	999	999	999	999	999	999	999	999	999
597369	NM_000059.3:c.6715dup	chr13:g.32341069:T>TG	32341069	T	TG	999	2	17	4	11	999	999	999	999	999	999	1	999	999	999	999	999	999	999	999	999	999	999	999	999	999	999	999	999	999	999	999	999	999	999	999	999	999	999	999	999	999	999	999
597373	NM_000059.3:c.6725dup	chr13:g.32341079:G>GA	32341079	G	GA	999	2	17	4	11	999	999	999	999	999	999	1	999	999	999	999	999	999	999	999	999	999	999	999	999	999	999	999	999	999	999	999	999	999	999	999	999	999	999	999	999	999	999	999
597377	NM_000059.3:c.6739dup	chr13:g.32341092:C>CA	32341092	C	CA	999	2	17	4	11	999	999	999	999	999	999	999	999	999	999	999	999	999	999	999	999	999	999	999	999	999	999	999	999	999	999	999	999	999	999	999	999	999	999	999	999	999	999	999
597402	NM_000059.3:c.6879del	chr13:g.32344592:AT>A	32344592	AT	A	999	2	17	4	12	999	999	999	999	999	999	1	999	999	999	999	999	999	999	999	999	999	999	999	999	999	999	999	999	999	999	999	999	999	999	999	999	999	999	999	999	999	999	999
597417	NM_000059.3:c.6971_6972del	chr13:g.32346859:CAT>C	32346859	CAT	C	999	3	17	4	13	999	999	999	999	999	999	1	999	999	999	999	999	999	999	999	999	999	999	999	999	999	999	999	999	999	999	999	999	999	999	999	999	999	999	999	999	999	999	999
597419	NM_000059.3:c.6975_6976del	chr13:g.32346862:GTT>G	32346862	GTT	G	999	3	17	4	13	999	999	999	999	999	999	1	999	999	999	999	999	999	999	999	999	999	999	999	999	999	999	999	999	999	999	999	999	999	999	999	999	999	999	999	999	999	999	999
597420	NM_000059.3:c.6981_7005del	chr13:g.32346865:TCTTTAGAGCCGATTACCTGTGTACC>T	32346865	TCTTTAGAGCCGATTACCTGTGTACC	T	999	26	17	4	13	999	999	999	999	999	999	1	999	999	999	999	999	999	999	999	999	999	999	999	999	999	999	999	999	999	999	999	999	999	999	999	999	999	999	999	999	999	999	999
597422	NM_000059.3:c.6987_6988del	chr13:g.32346875:CGA>C	32346875	CGA	C	999	3	17	4	13	999	999	999	999	999	999	999	999	999	999	999	999	999	999	999	999	999	999	999	999	999	999	999	999	999	999	999	999	999	999	999	999	999	999	999	999	999	999	999
597425	NM_000059.3:c.6993_7007+7del	chr13:g.32346879:TACCTGTGTACCCTTTCGGTAAG>T	32346879	TACCTGTGTACCCTTTCGGTAAG	T	999	23	15	4	13	13	999	999	999	999	999	1	999	999	999	999	999	999	999	999	999	999	999	999	999	999	999	999	999	999	999	999	999	999	999	999	999	999	999	999	999	999	999	999
597426	NM_000059.3:c.6999dup	chr13:g.32346887:T>TA	32346887	T	TA	999	2	17	4	13	999	999	999	999	999	999	2	999	999	999	999	999	999	999	999	999	999	999	999	999	999	999	999	999	999	999	999	999	999	999	999	999	999	999	999	999	999	999	999
597454	NM_000059.3:c.7055del	chr13:g.32354906:AC>A	32354906	AC	A	999	2	17	4	14	999	999	999	999	999	1	1	999	999	999	999	999	999	999	999	999	999	999	999	999	999	999	999	999	999	999	999	999	999	999	999	999	999	999	999	999	999	999	999
597457	NM_000059.3:c.7068dup	chr13:g.32354918:A>AT	32354918	A	AT	999	2	17	4	14	999	999	999	999	999	999	1	999	999	999	999	999	999	999	999	999	999	999	999	999	999	999	999	999	999	999	999	999	999	999	999	999	999	999	999	999	999	999	999
597462	NM_000059.3:c.7126_7127del	chr13:g.32354978:AGC>A	32354978	AGC	A	999	3	17	4	14	999	999	999	999	999	999	999	999	999	999	999	999	999	999	999	999	999	999	999	999	999	999	999	999	999	999	999	999	999	999	999	999	999	999	999	999	999	999	999
597466	NM_000059.3:c.7155_7162dup	chr13:g.32355007:T>TTTCTGCTA	32355007	T	TTTCTGCTA	999	9	17	4	14	999	999	999	999	999	999	999	999	999	999	999	999	999	999	999	999	999	999	999	999	999	999	999	999	999	999	999	999	999	999	999	999	999	999	999	999	999	999	999
597472	NM_000059.3:c.7215_7218del	chr13:g.32355066:GTCTT>G	32355066	GTCTT	G	999	5	17	4	14	999	999	999	999	999	999	1	999	999	999	999	999	999	999	999	999	999	999	999	999	999	999	999	999	999	999	999	999	999	999	999	999	999	999	999	999	999	999	999
597474	NM_000059.3:c.7217_7218del	chr13:g.32355068:CTT>C	32355068	CTT	C	999	3	17	4	14	999	999	999	999	999	999	1	999	999	999	999	999	999	999	999	999	999	999	999	999	999	999	999	999	999	999	999	999	999	999	999	999	999	999	999	999	999	999	999
597479	NM_000059.3:c.7237_7240del	chr13:g.32355088:CTAAA>C	32355088	CTAAA	C	999	5	17	4	14	999	999	999	999	999	999	1	999	999	999	999	999	999	999	999	999	999	999	999	999	999	999	999	999	999	999	999	999	999	999	999	999	999	999	999	999	999	999	999
597481	NM_000059.3:c.7252del	chr13:g.32355104:CA>C	32355104	CA	C	999	2	17	4	14	999	999	999	999	999	999	1	999	999	999	999	999	999	999	999	999	999	999	999	999	999	999	999	999	999	999	999	999	999	999	999	999	999	999	999	999	999	999	999
597483	NM_000059.3:c.7274del	chr13:g.32355125:GA>G	32355125	GA	G	999	2	17	4	14	999	999	999	999	999	999	1	999	999	999	999	999	999	999	999	999	999	999	999	999	999	999	999	999	999	999	999	999	999	999	999	999	999	999	999	999	999	999	999
597484	NM_000059.3:c.7279_7283del	chr13:g.32355129:ATTAAC>A	32355129	ATTAAC	A	999	6	17	4	14	999	999	999	999	999	999	1	999	999	999	999	999	999	999	999	999	999	999	999	999	999	999	999	999	999	999	999	999	999	999	999	999	999	999	999	999	999	999	999
597494	NM_000059.3:c.7388del	chr13:g.32355239:CA>C	32355239	CA	C	999	2	17	4	14	999	999	999	999	999	999	1	999	999	999	999	999	999	999	999	999	999	999	999	999	999	999	999	999	999	999	999	999	999	999	999	999	999	999	999	999	999	999	999
597497	NM_000059.3:c.7403dup	chr13:g.32355255:G>GT	32355255	G	GT	999	2	17	4	14	999	999	999	999	999	999	1	999	999	999	999	999	999	999	999	999	999	999	999	999	999	999	999	999	999	999	999	999	999	999	999	999	999	999	999	999	999	999	999
597498	NM_000059.3:c.7415dup	chr13:g.32355265:C>CA	32355265	C	CA	999	2	17	4	14	999	999	999	999	999	999	999	999	999	999	999	999	999	999	999	999	999	999	999	999	999	999	999	999	999	999	999	999	999	999	999	999	999	999	999	999	999	999	999
597520	NM_000059.3:c.7488del	chr13:g.32356479:AG>A	32356479	AG	A	999	2	17	4	15	999	999	999	999	999	999	999	999	999	999	999	999	999	999	999	999	999	999	999	999	999	999	999	999	999	999	999	999	999	999	999	999	999	999	999	999	999	999	999
597521	NM_000059.3:c.7495del	chr13:g.32356486:AC>A	32356486	AC	A	999	2	17	4	15	999	999	999	999	999	999	1	999	999	999	999	999	999	999	999	999	999	999	999	999	999	999	999	999	999	999	999	999	999	999	999	999	999	999	999	999	999	999	999
597522	NM_000059.3:c.7504_7511del	chr13:g.32356495:ACGCGTCTT>A	32356495	ACGCGTCTT	A	999	9	17	4	15	999	999	999	999	999	999	1	999	999	999	999	999	999	999	999	999	999	999	999	999	999	999	999	999	999	999	999	999	999	999	999	999	999	999	999	999	999	999	999
597526	NM_000059.3:c.7510_7513dup	chr13:g.32356499:G>GTCTT	32356499	G	GTCTT	999	5	17	4	15	999	999	999	999	999	999	1	999	999	999	999	999	999	999	999	999	999	999	999	999	999	999	999	999	999	999	999	999	999	999	999	999	999	999	999	999	999	999	999
597530	NM_000059.3:c.7542_7549dup	chr13:g.32356532:A>AAAACATCC	32356532	A	AAAACATCC	999	9	17	4	15	999	999	999	999	999	999	999	999	999	999	999	999	999	999	999	999	999	999	999	999	999	999	999	999	999	999	999	999	999	999	999	999	999	999	999	999	999	999	999
597533	NM_000059.3:c.7568dup	chr13:g.32356559:C>CT	32356559	C	CT	999	2	17	4	15	999	999	999	999	999	999	1	999	999	999	999	999	999	999	999	999	999	999	999	999	999	999	999	999	999	999	999	999	999	999	999	999	999	999	999	999	999	999	999
597534	NM_000059.3:c.7572dup	chr13:g.32356561:G>GA	32356561	G	GA	999	2	17	4	15	999	999	999	999	999	999	1	999	999	999	999	999	999	999	999	999	999	999	999	999	999	999	999	999	999	999	999	999	999	999	999	999	999	999	999	999	999	999	999
597547	NM_000059.3:c.7622_7629dup	chr13:g.32357744:G>GTATACGTA	32357744	G	GTATACGTA	999	9	17	4	16	999	999	999	999	999	999	999	999	999	999	999	999	999	999	999	999	999	999	999	999	999	999	999	999	999	999	999	999	999	999	999	999	999	999	999	999	999	999	999
597550	NM_000059.3:c.7626_7637delinsT	chr13:g.32357750:GTATGGCGTTTC>T	32357750	GTATGGCGTTTC	T	999	12	17	4	16	999	999	999	999	999	999	1	999	999	999	999	999	999	999	999	999	999	999	999	999	999	999	999	999	999	999	999	999	999	999	999	999	999	999	999	999	999	999	999
597555	NM_000059.3:c.7676_7677del	chr13:g.32357798:GTC>G	32357798	GTC	G	999	3	17	4	16	999	999	999	999	999	999	1	999	999	999	999	999	999	999	999	999	999	999	999	999	999	999	999	999	999	999	999	999	999	999	999	999	999	999	999	999	999	999	999
597559	NM_000059.3:c.7728_7732del	chr13:g.32357850:GGAAAA>G	32357850	GGAAAA	G	999	6	17	4	16	999	999	999	999	999	999	999	999	999	999	999	999	999	999	999	999	999	999	999	999	999	999	999	999	999	999	999	999	999	999	999	999	999	999	999	999	999	999	999
597560	NM_000059.3:c.7745_7751dup	chr13:g.32357865:T>TTGGCTGA	32357865	T	TTGGCTGA	999	8	17	4	16	999	999	999	999	999	999	999	999	999	999	999	999	999	999	999	999	999	999	999	999	999	999	999	999	999	999	999	999	999	999	999	999	999	999	999	999	999	999	999
597562	NM_000059.3:c.7767del	chr13:g.32357888:AC>A	32357888	AC	A	999	2	17	4	16	999	999	999	999	999	999	999	999	999	999	999	999	999	999	999	999	999	999	999	999	999	999	999	999	999	999	999	999	999	999	999	999	999	999	999	999	999	999	999
597563	NM_000059.3:c.7768_7769dup	chr13:g.32357890:C>CCT	32357890	C	CCT	999	3	17	4	16	999	999	999	999	999	999	999	999	999	999	999	999	999	999	999	999	999	999	999	999	999	999	999	999	999	999	999	999	999	999	999	999	999	999	999	999	999	999	999
597565	NM_000059.3:c.7791del	chr13:g.32357911:GA>G	32357911	GA	G	999	2	17	4	16	999	999	999	999	999	999	1	999	999	999	999	999	999	999	999	999	999	999	999	999	999	999	999	999	999	999	999	999	999	999	999	999	999	999	999	999	999	999	999
597607	NM_000059.3:c.8015del	chr13:g.32363216:AT>A	32363216	AT	A	999	2	17	4	18	999	999	999	999	999	999	999	999	999	999	999	999	999	999	999	999	999	999	999	999	999	999	999	999	999	999	999	999	999	999	999	999	999	999	999	999	999	999	999
597611	NM_000059.3:c.8032del	chr13:g.32363231:GA>G	32363231	GA	G	999	2	17	4	18	999	999	999	999	999	999	1	999	999	999	999	999	999	999	999	999	999	999	999	999	999	999	999	999	999	999	999	999	999	999	999	999	999	999	999	999	999	999	999
597620	NM_000059.3:c.8147del	chr13:g.32363348:GT>G	32363348	GT	G	999	2	17	4	18	999	999	999	999	999	999	1	999	999	999	999	999	999	999	999	999	999	999	999	999	999	999	999	999	999	999	999	999	999	999	999	999	999	999	999	999	999	999	999
597629	NM_000059.3:c.8191del	chr13:g.32363390:GC>G	32363390	GC	G	999	2	17	4	18	999	999	999	999	999	999	1	999	999	999	999	999	999	999	999	999	999	999	999	999	999	999	999	999	999	999	999	999	999	999	999	999	999	999	999	999	999	999	999
597637	NM_000059.3:c.8266_8267dup	chr13:g.32363467:A>AGC	32363467	A	AGC	999	3	17	4	18	999	999	999	999	999	999	999	999	999	999	999	999	999	999	999	999	999	999	999	999	999	999	999	999	999	999	999	999	999	999	999	999	999	999	999	999	999	999	999
597638	NM_000059.3:c.8271del	chr13:g.32363471:GA>G	32363471	GA	G	999	2	17	4	18	999	999	999	999	999	999	1	999	999	999	999	999	999	999	999	999	999	999	999	999	999	999	999	999	999	999	999	999	999	999	999	999	999	999	999	999	999	999	999
597663	NM_000059.3:c.8403del	chr13:g.32370469:CT>C	32370469	CT	C	999	2	17	4	19	999	999	999	999	999	0.25	4	999	999	999	999	999	999	999	999	999	999	999	999	999	999	999	999	999	999	999	999	999	999	999	999	999	999	999	999	999	999	999	999
597669	NM_000059.3:c.8416del	chr13:g.32370485:AT>A	32370485	AT	A	999	2	17	4	19	999	999	999	999	999	999	2	999	999	999	999	999	999	999	999	999	999	999	999	999	999	999	999	999	999	999	999	999	999	999	999	999	999	999	999	999	999	999	999
597672	NM_000059.3:c.8426del	chr13:g.32370492:CT>C	32370492	CT	C	999	2	17	4	19	999	999	999	999	999	999	1	999	999	999	999	999	999	999	999	999	999	999	999	999	999	999	999	999	999	999	999	999	999	999	999	999	999	999	999	999	999	999	999
597676	NM_000059.3:c.8484dup	chr13:g.32370553:T>TA	32370553	T	TA	999	2	17	4	19	999	999	999	999	999	999	999	999	999	999	999	999	999	999	999	999	999	999	999	999	999	999	999	999	999	999	999	999	999	999	999	999	999	999	999	999	999	999	999
597684	NM_000059.3:c.8523del	chr13:g.32370988:AT>A	32370988	AT	A	999	2	17	4	20	999	999	999	999	999	1	1	999	999	999	999	999	999	999	999	999	999	999	999	999	999	999	999	999	999	999	999	999	999	999	999	999	999	999	999	999	999	999	999
597706	NM_000059.3:c.8663del	chr13:g.32376699:CG>C	32376699	CG	C	999	2	17	4	21	999	999	999	999	999	0.33	3	999	999	999	999	999	999	999	999	999	999	999	999	999	999	999	999	999	999	999	999	999	999	999	999	999	999	999	999	999	999	999	999
597711	NM_000059.3:c.8713dup	chr13:g.32376747:C>CT	32376747	C	CT	999	2	17	4	21	999	999	999	999	999	999	1	999	999	999	999	999	999	999	999	999	999	999	999	999	999	999	999	999	999	999	999	999	999	999	999	999	999	999	999	999	999	999	999
597733	NM_000059.3:c.8808del	chr13:g.32379369:TG>T	32379369	TG	T	999	2	17	4	22	999	999	999	999	999	999	1	999	999	999	999	999	999	999	999	999	999	999	999	999	999	999	999	999	999	999	999	999	999	999	999	999	999	999	999	999	999	999	999
597735	NM_000059.3:c.8847_8848insC	chr13:g.32379409:G>GC	32379409	G	GC	999	2	17	4	22	999	999	999	999	999	999	999	999	999	999	999	999	999	999	999	999	999	999	999	999	999	999	999	999	999	999	999	999	999	999	999	999	999	999	999	999	999	999	999
597739	NM_000059.3:c.8868dup	chr13:g.32379428:G>GA	32379428	G	GA	999	2	17	4	22	999	999	999	999	999	999	1	999	999	999	999	999	999	999	999	999	999	999	999	999	999	999	999	999	999	999	999	999	999	999	999	999	999	999	999	999	999	999	999
597742	NM_000059.3:c.8900del	chr13:g.32379461:AC>A	32379461	AC	A	999	2	17	4	22	999	999	999	999	999	999	1	999	999	999	999	999	999	999	999	999	999	999	999	999	999	999	999	999	999	999	999	999	999	999	999	999	999	999	999	999	999	999	999
597749	NM_000059.3:c.8953+4_8953+7del	chr13:g.32379515:GGTAA>G	32379515	GGTAA	G	999	5	15	4	999	22	999	999	999	999	999	1	999	999	999	999	999	999	999	999	999	999	999	999	999	999	999	999	999	999	999	999	999	999	999	999	999	999	999	999	999	999	999	999
598665	NM_000059.3:c.3del	chr13:g.32316462:TG>T	32316462	TG	T	999	2	17	4	2	999	999	999	999	999	0.33	3	999	999	999	999	999	999	999	999	999	999	999	999	999	999	999	999	999	999	999	999	999	999	999	999	999	999	999	999	999	999	999	999
598684	NM_000059.3:c.45dup	chr13:g.32316500:A>AT	32316500	A	AT	999	2	17	4	2	999	999	999	999	999	999	999	999	999	999	999	999	999	999	999	999	999	999	999	999	999	999	999	999	999	999	999	999	999	999	999	999	999	999	999	999	999	999	999
598758	NM_000059.3:c.182del	chr13:g.32319190:CT>C	32319190	CT	C	999	2	17	4	3	999	999	999	999	999	999	999	999	999	999	999	999	999	999	999	999	999	999	999	999	999	999	999	999	999	999	999	999	999	999	999	999	999	999	999	999	999	999	999
598761	NM_000059.3:c.194del	chr13:g.32319201:TC>T	32319201	TC	T	999	2	17	4	3	999	999	999	999	999	999	1	999	999	999	999	999	999	999	999	999	999	999	999	999	999	999	999	999	999	999	999	999	999	999	999	999	999	999	999	999	999	999	999
598795	NM_000059.3:c.281del	chr13:g.32319288:TC>T	32319288	TC	T	999	2	17	4	3	999	999	999	999	999	1	1	999	999	999	999	999	999	999	999	999	999	999	999	999	999	999	999	999	999	999	999	999	999	999	999	999	999	999	999	999	999	999	999
598824	NM_000059.3:c.351_352del	chr13:g.32325109:TTC>T	32325109	TTC	T	999	3	17	4	4	999	999	999	999	999	999	1	999	999	999	999	999	999	999	999	999	999	999	999	999	999	999	999	999	999	999	999	999	999	999	999	999	999	999	999	999	999	999	999
598867	NM_000059.3:c.443dup	chr13:g.32326117:T>TG	32326117	T	TG	999	2	17	4	5	999	999	999	999	999	999	0.5	999	999	999	999	999	999	999	999	999	999	999	999	999	999	999	999	999	999	999	999	999	999	999	999	999	999	999	999	999	999	999	999
598874	NM_000059.3:c.466_467insT	chr13:g.32326141:G>GT	32326141	G	GT	999	2	17	4	5	999	999	999	999	999	999	1	999	999	999	999	999	999	999	999	999	999	999	999	999	999	999	999	999	999	999	999	999	999	999	999	999	999	999	999	999	999	999	999
598906	NM_000059.3:c.516+1dup	chr13:g.32326281:A>AG	32326281	A	AG	999	2	17	4	6	999	999	999	999	999	999	2	999	999	999	999	999	999	999	999	999	999	999	999	999	999	999	999	999	999	999	999	999	999	999	999	999	999	999	999	999	999	999	999
598935	NM_000059.3:c.537dup	chr13:g.32326518:A>AT	32326518	A	AT	999	2	17	4	7	999	999	999	999	999	999	1	999	999	999	999	999	999	999	999	999	999	999	999	999	999	999	999	999	999	999	999	999	999	999	999	999	999	999	999	999	999	999	999
598955	NM_000059.3:c.610dup	chr13:g.32326589:A>AC	32326589	A	AC	999	2	17	4	7	999	999	999	999	999	999	1	999	999	999	999	999	999	999	999	999	999	999	999	999	999	999	999	999	999	999	999	999	999	999	999	999	999	999	999	999	999	999	999
598959	NM_000059.3:c.613_614del	chr13:g.32326594:TAG>T	32326594	TAG	T	999	3	17	4	7	999	999	999	999	999	999	1	999	999	999	999	999	999	999	999	999	999	999	999	999	999	999	999	999	999	999	999	999	999	999	999	999	999	999	999	999	999	999	999
599018	NM_000059.3:c.718_719del	chr13:g.32330953:GTC>G	32330953	GTC	G	999	3	17	4	9	999	999	999	999	999	999	1	999	999	999	999	999	999	999	999	999	999	999	999	999	999	999	999	999	999	999	999	999	999	999	999	999	999	999	999	999	999	999	999
599055	NM_000059.3:c.800del	chr13:g.32332276:TG>T	32332276	TG	T	999	2	17	4	10	999	999	999	999	999	1	1	999	999	999	999	999	999	999	999	999	999	999	999	999	999	999	999	999	999	999	999	999	999	999	999	999	999	999	999	999	999	999	999
599094	NM_000059.3:c.929dup	chr13:g.32332405:A>AT	32332405	A	AT	999	2	17	4	10	999	999	999	999	999	999	999	999	999	999	999	999	999	999	999	999	999	999	999	999	999	999	999	999	999	999	999	999	999	999	999	999	999	999	999	999	999	999	999
599130	NM_000059.3:c.1013del	chr13:g.32332490:GC>G	32332490	GC	G	999	2	17	4	10	999	999	999	999	999	999	999	999	999	999	999	999	999	999	999	999	999	999	999	999	999	999	999	999	999	999	999	999	999	999	999	999	999	999	999	999	999	999	999
599131	NM_000059.3:c.1020del	chr13:g.32332496:GA>G	32332496	GA	G	999	2	17	4	10	999	999	999	999	999	999	999	999	999	999	999	999	999	999	999	999	999	999	999	999	999	999	999	999	999	999	999	999	999	999	999	999	999	999	999	999	999	999	999
599138	NM_000059.3:c.1041del	chr13:g.32332517:CA>C	32332517	CA	C	999	2	17	4	10	999	999	999	999	999	999	1	999	999	999	999	999	999	999	999	999	999	999	999	999	999	999	999	999	999	999	999	999	999	999	999	999	999	999	999	999	999	999	999
599142	NM_000059.3:c.1053del	chr13:g.32332526:GA>G	32332526	GA	G	999	2	17	4	10	999	999	999	999	999	999	999	999	999	999	999	999	999	999	999	999	999	999	999	999	999	999	999	999	999	999	999	999	999	999	999	999	999	999	999	999	999	999	999
599181	NM_000059.3:c.1190_1197del	chr13:g.32332666:TCAACTAAC>T	32332666	TCAACTAAC	T	999	9	17	4	10	999	999	999	999	999	999	1	999	999	999	999	999	999	999	999	999	999	999	999	999	999	999	999	999	999	999	999	999	999	999	999	999	999	999	999	999	999	999	999
599186	NM_000059.3:c.1203del	chr13:g.32332680:CA>C	32332680	CA	C	999	2	17	4	10	999	999	999	999	999	999	999	999	999	999	999	999	999	999	999	999	999	999	999	999	999	999	999	999	999	999	999	999	999	999	999	999	999	999	999	999	999	999	999
599214	NM_000059.3:c.1294del	chr13:g.32332771:AG>A	32332771	AG	A	999	2	17	4	10	999	999	999	999	999	999	999	999	999	999	999	999	999	999	999	999	999	999	999	999	999	999	999	999	999	999	999	999	999	999	999	999	999	999	999	999	999	999	999
599217	NM_000059.3:c.1303dup	chr13:g.32332777:C>CA	32332777	C	CA	999	2	17	4	10	999	999	999	999	999	999	999	999	999	999	999	999	999	999	999	999	999	999	999	999	999	999	999	999	999	999	999	999	999	999	999	999	999	999	999	999	999	999	999
599244	NM_000059.3:c.1364del	chr13:g.32332841:TC>T	32332841	TC	T	999	2	17	4	10	999	999	999	999	999	0.5	2	999	999	999	999	999	999	999	999	999	999	999	999	999	999	999	999	999	999	999	999	999	999	999	999	999	999	999	999	999	999	999	999
599258	NM_000059.3:c.1392_1393insT	chr13:g.32332870:G>GT	32332870	G	GT	999	2	17	4	10	999	999	999	999	999	999	1	999	999	999	999	999	999	999	999	999	999	999	999	999	999	999	999	999	999	999	999	999	999	999	999	999	999	999	999	999	999	999	999
599280	NM_000059.3:c.1453A>T	chr13:g.32332931:A>T	32332931	A	T	999	1	19	4	10	999	999	999	999	999	999	999	0.76747	0.76444	32	4.67046	0.92274	999	0.34675	0.26518	0.41063	999	0.21832	0.12157	0.32162	0.39905	0.09195	0.3124	999	999	999	999	999	999	999	0.81001	999	999	999	999	0.17992	0.93018	0.49152	0.20225
599285	NM_000059.3:c.1472del	chr13:g.32332949:AC>A	32332949	AC	A	999	2	17	4	10	999	999	999	999	999	0.33	2	999	999	999	999	999	999	999	999	999	999	999	999	999	999	999	999	999	999	999	999	999	999	999	999	999	999	999	999	999	999	999	999
599286	NM_000059.3:c.1481del	chr13:g.32332958:GT>G	32332958	GT	G	999	2	17	4	10	999	999	999	999	999	1	1	999	999	999	999	999	999	999	999	999	999	999	999	999	999	999	999	999	999	999	999	999	999	999	999	999	999	999	999	999	999	999	999
599289	NM_000059.3:c.1507A>T	chr13:g.32332985:A>T	32332985	A	T	999	1	19	4	10	999	999	999	999	999	999	999	0.87442	0.8728	33	4.98858	0.93217	999	0.48381	0.348	0.49802	999	0.48984	0.12157	0.3829	0.06942	0.05528	0.27045	999	999	999	999	999	999	999	0.81001	999	999	999	999	0.23356	0.85343	0.49152	0.17297
599295	NM_000059.3:c.1527del	chr13:g.32333004:GA>G	32333004	GA	G	999	2	17	4	10	999	999	999	999	999	999	999	999	999	999	999	999	999	999	999	999	999	999	999	999	999	999	999	999	999	999	999	999	999	999	999	999	999	999	999	999	999	999	999
599311	NM_000059.3:c.1583del	chr13:g.32333058:CA>C	32333058	CA	C	999	2	17	4	10	999	999	999	999	999	999	999	999	999	999	999	999	999	999	999	999	999	999	999	999	999	999	999	999	999	999	999	999	999	999	999	999	999	999	999	999	999	999	999
599326	NM_000059.3:c.1608_1609del	chr13:g.32333085:CTG>C	32333085	CTG	C	999	3	17	4	10	999	999	999	999	999	999	1	999	999	999	999	999	999	999	999	999	999	999	999	999	999	999	999	999	999	999	999	999	999	999	999	999	999	999	999	999	999	999	999
599358	NM_000059.3:c.1715dup	chr13:g.32333192:G>GT	32333192	G	GT	999	2	17	4	10	999	999	999	999	999	999	999	999	999	999	999	999	999	999	999	999	999	999	999	999	999	999	999	999	999	999	999	999	999	999	999	999	999	999	999	999	999	999	999
599369	NM_000059.3:c.1759_1763del	chr13:g.32333233:GAAAAC>G	32333233	GAAAAC	G	999	6	17	4	10	999	999	999	999	999	999	999	999	999	999	999	999	999	999	999	999	999	999	999	999	999	999	999	999	999	999	999	999	999	999	999	999	999	999	999	999	999	999	999
599373	NM_000059.3:c.1763del	chr13:g.32333238:CA>C	32333238	CA	C	999	2	17	4	10	999	999	999	999	999	999	999	999	999	999	999	999	999	999	999	999	999	999	999	999	999	999	999	999	999	999	999	999	999	999	999	999	999	999	999	999	999	999	999
599380	NM_000059.3:c.1774del	chr13:g.32333249:AT>A	32333249	AT	A	999	2	17	4	10	999	999	999	999	999	999	1	999	999	999	999	999	999	999	999	999	999	999	999	999	999	999	999	999	999	999	999	999	999	999	999	999	999	999	999	999	999	999	999
599383	NM_000059.3:c.1785_1803del	chr13:g.32333261:CATGATGAAACATCTTATAA>C	32333261	CATGATGAAACATCTTATAA	C	999	20	17	4	10	999	999	999	999	999	999	1	999	999	999	999	999	999	999	999	999	999	999	999	999	999	999	999	999	999	999	999	999	999	999	999	999	999	999	999	999	999	999	999
599403	NM_000059.3:c.1813_1814insC	chr13:g.32333291:A>AC	32333291	A	AC	999	2	17	4	10	999	999	999	999	999	0.5	2	999	999	999	999	999	999	999	999	999	999	999	999	999	999	999	999	999	999	999	999	999	999	999	999	999	999	999	999	999	999	999	999
599418	NM_000059.3:c.1843_1849del	chr13:g.32333318:ATTAACTG>A	32333318	ATTAACTG	A	999	8	17	4	10	999	999	999	999	999	999	999	999	999	999	999	999	999	999	999	999	999	999	999	999	999	999	999	999	999	999	999	999	999	999	999	999	999	999	999	999	999	999	999
599421	NM_000059.3:c.1846del	chr13:g.32333323:CT>C	32333323	CT	C	999	2	17	4	10	999	999	999	999	999	999	1	999	999	999	999	999	999	999	999	999	999	999	999	999	999	999	999	999	999	999	999	999	999	999	999	999	999	999	999	999	999	999	999
599422	NM_000059.3:c.1847_1848del	chr13:g.32333323:CTG>C	32333323	CTG	C	999	3	17	4	10	999	999	999	999	999	999	999	999	999	999	999	999	999	999	999	999	999	999	999	999	999	999	999	999	999	999	999	999	999	999	999	999	999	999	999	999	999	999	999
599428	NM_000059.3:c.1856del	chr13:g.32333333:CA>C	32333333	CA	C	999	2	17	4	10	999	999	999	999	999	999	999	999	999	999	999	999	999	999	999	999	999	999	999	999	999	999	999	999	999	999	999	999	999	999	999	999	999	999	999	999	999	999	999
599475	NM_000059.3:c.1992del	chr13:g.32336344:TG>T	32336344	TG	T	999	2	17	4	11	999	999	999	999	999	999	1	999	999	999	999	999	999	999	999	999	999	999	999	999	999	999	999	999	999	999	999	999	999	999	999	999	999	999	999	999	999	999	999
599479	NM_000059.3:c.2004del	chr13:g.32336357:AG>A	32336357	AG	A	999	2	17	4	11	999	999	999	999	999	999	999	999	999	999	999	999	999	999	999	999	999	999	999	999	999	999	999	999	999	999	999	999	999	999	999	999	999	999	999	999	999	999	999
599481	NM_000059.3:c.2012del	chr13:g.32336366:TC>T	32336366	TC	T	999	2	17	4	11	999	999	999	999	999	999	0.5	999	999	999	999	999	999	999	999	999	999	999	999	999	999	999	999	999	999	999	999	999	999	999	999	999	999	999	999	999	999	999	999
599483	NM_000059.3:c.2017_2023del	chr13:g.32336370:GAAATGAA>G	32336370	GAAATGAA	G	999	8	17	4	11	999	999	999	999	999	999	999	999	999	999	999	999	999	999	999	999	999	999	999	999	999	999	999	999	999	999	999	999	999	999	999	999	999	999	999	999	999	999	999
599493	NM_000059.3:c.2053del	chr13:g.32336406:AG>A	32336406	AG	A	999	2	17	4	11	999	999	999	999	999	0.5	0.5	999	999	999	999	999	999	999	999	999	999	999	999	999	999	999	999	999	999	999	999	999	999	999	999	999	999	999	999	999	999	999	999
599495	NM_000059.3:c.2060_2061del	chr13:g.32336414:GAT>G	32336414	GAT	G	999	3	17	4	11	999	999	999	999	999	999	999	999	999	999	999	999	999	999	999	999	999	999	999	999	999	999	999	999	999	999	999	999	999	999	999	999	999	999	999	999	999	999	999
599524	NM_000059.3:c.2175del	chr13:g.32336524:CA>C	32336524	CA	C	999	2	17	4	11	999	999	999	999	999	999	999	999	999	999	999	999	999	999	999	999	999	999	999	999	999	999	999	999	999	999	999	999	999	999	999	999	999	999	999	999	999	999	999
599526	NM_000059.3:c.2176del	chr13:g.32336530:AG>A	32336530	AG	A	999	2	17	4	11	999	999	999	999	999	999	2	999	999	999	999	999	999	999	999	999	999	999	999	999	999	999	999	999	999	999	999	999	999	999	999	999	999	999	999	999	999	999	999
599527	NM_000059.3:c.2181dup	chr13:g.32336535:C>CA	32336535	C	CA	999	2	17	4	11	999	999	999	999	999	999	999	999	999	999	999	999	999	999	999	999	999	999	999	999	999	999	999	999	999	999	999	999	999	999	999	999	999	999	999	999	999	999	999
599532	NM_000059.3:c.2205del	chr13:g.32336559:CT>C	32336559	CT	C	999	2	17	4	11	999	999	999	999	999	999	1	999	999	999	999	999	999	999	999	999	999	999	999	999	999	999	999	999	999	999	999	999	999	999	999	999	999	999	999	999	999	999	999
599555	NM_000059.3:c.2272del	chr13:g.32336623:GA>G	32336623	GA	G	999	2	17	4	11	999	999	999	999	999	0.5	2	999	999	999	999	999	999	999	999	999	999	999	999	999	999	999	999	999	999	999	999	999	999	999	999	999	999	999	999	999	999	999	999
599558	NM_000059.3:c.2275del	chr13:g.32336629:TC>T	32336629	TC	T	999	2	17	4	11	999	999	999	999	999	0.67	3	999	999	999	999	999	999	999	999	999	999	999	999	999	999	999	999	999	999	999	999	999	999	999	999	999	999	999	999	999	999	999	999
599566	NM_000059.3:c.2307del	chr13:g.32336660:CT>C	32336660	CT	C	999	2	17	4	11	999	999	999	999	999	999	999	999	999	999	999	999	999	999	999	999	999	999	999	999	999	999	999	999	999	999	999	999	999	999	999	999	999	999	999	999	999	999	999
599607	NM_000059.3:c.2437_2444del	chr13:g.32336789:AATATTCCC>A	32336789	AATATTCCC	A	999	9	17	4	11	999	999	999	999	999	999	999	999	999	999	999	999	999	999	999	999	999	999	999	999	999	999	999	999	999	999	999	999	999	999	999	999	999	999	999	999	999	999	999
599670	NM_000059.3:c.2648_2650delinsG	chr13:g.32337003:TCT>G	32337003	TCT	G	999	3	17	4	11	999	999	999	999	999	999	999	999	999	999	999	999	999	999	999	999	999	999	999	999	999	999	999	999	999	999	999	999	999	999	999	999	999	999	999	999	999	999	999
599705	NM_000059.3:c.2780del	chr13:g.32337134:AT>A	32337134	AT	A	999	2	17	4	11	999	999	999	999	999	999	999	999	999	999	999	999	999	999	999	999	999	999	999	999	999	999	999	999	999	999	999	999	999	999	999	999	999	999	999	999	999	999	999
599723	NM_000059.3:c.2820del	chr13:g.32337173:CA>C	32337173	CA	C	999	2	17	4	11	999	999	999	999	999	999	999	999	999	999	999	999	999	999	999	999	999	999	999	999	999	999	999	999	999	999	999	999	999	999	999	999	999	999	999	999	999	999	999
599742	NM_000059.3:c.2860del	chr13:g.32337213:AG>A	32337213	AG	A	999	2	17	4	11	999	999	999	999	999	999	1	999	999	999	999	999	999	999	999	999	999	999	999	999	999	999	999	999	999	999	999	999	999	999	999	999	999	999	999	999	999	999	999
599749	NM_000059.3:c.2883del	chr13:g.32337237:AG>A	32337237	AG	A	999	2	17	4	11	999	999	999	999	999	0.5	2	999	999	999	999	999	999	999	999	999	999	999	999	999	999	999	999	999	999	999	999	999	999	999	999	999	999	999	999	999	999	999	999
599758	NM_000059.3:c.2920del	chr13:g.32337273:CG>C	32337273	CG	C	999	2	17	4	11	999	999	999	999	999	999	999	999	999	999	999	999	999	999	999	999	999	999	999	999	999	999	999	999	999	999	999	999	999	999	999	999	999	999	999	999	999	999	999
599816	NM_000059.3:c.3094A>T	chr13:g.32337449:A>T	32337449	A	T	999	1	19	4	11	999	999	999	999	999	999	1	0.972	0.97155	36	6.674	0.96621	999	0.62024	0.69348	0.76766	999	0.62125	0.7944	0.32377	0.34648	0.33627	0.4496	999	999	999	999	999	999	999	0.81001	999	999	999	999	0.18657	0.86404	0.51307	0.59262
599831	NM_000059.3:c.3157_3163del	chr13:g.32337510:CATTAGAT>C	32337510	CATTAGAT	C	999	8	17	4	11	999	999	999	999	999	999	1	999	999	999	999	999	999	999	999	999	999	999	999	999	999	999	999	999	999	999	999	999	999	999	999	999	999	999	999	999	999	999	999
599836	NM_000059.3:c.3165_3168del	chr13:g.32337517:TAATC>T	32337517	TAATC	T	999	5	17	4	11	999	999	999	999	999	999	1	999	999	999	999	999	999	999	999	999	999	999	999	999	999	999	999	999	999	999	999	999	999	999	999	999	999	999	999	999	999	999	999
599842	NM_000059.3:c.3174dup	chr13:g.32337526:G>GA	32337526	G	GA	999	2	17	4	11	999	999	999	999	999	999	1	999	999	999	999	999	999	999	999	999	999	999	999	999	999	999	999	999	999	999	999	999	999	999	999	999	999	999	999	999	999	999	999
599864	NM_000059.3:c.3226del	chr13:g.32337580:TG>T	32337580	TG	T	999	2	17	4	11	999	999	999	999	999	999	0.5	999	999	999	999	999	999	999	999	999	999	999	999	999	999	999	999	999	999	999	999	999	999	999	999	999	999	999	999	999	999	999	999
599867	NM_000059.3:c.3235dup	chr13:g.32337587:G>GT	32337587	G	GT	999	2	17	4	11	999	999	999	999	999	999	1	999	999	999	999	999	999	999	999	999	999	999	999	999	999	999	999	999	999	999	999	999	999	999	999	999	999	999	999	999	999	999	999
599873	NM_000059.3:c.3256dup	chr13:g.32337610:T>TA	32337610	T	TA	999	2	17	4	11	999	999	999	999	999	999	999	999	999	999	999	999	999	999	999	999	999	999	999	999	999	999	999	999	999	999	999	999	999	999	999	999	999	999	999	999	999	999	999
599875	NM_000059.3:c.3259dup	chr13:g.32337612:T>TA	32337612	T	TA	999	2	17	4	11	999	999	999	999	999	999	1	999	999	999	999	999	999	999	999	999	999	999	999	999	999	999	999	999	999	999	999	999	999	999	999	999	999	999	999	999	999	999	999
599877	NM_000059.3:c.3263del	chr13:g.32337614:AC>A	32337614	AC	A	999	2	17	4	11	999	999	999	999	999	0.5	2	999	999	999	999	999	999	999	999	999	999	999	999	999	999	999	999	999	999	999	999	999	999	999	999	999	999	999	999	999	999	999	999
599887	NM_000059.3:c.3270del	chr13:g.32337624:TG>T	32337624	TG	T	999	2	17	4	11	999	999	999	999	999	999	1	999	999	999	999	999	999	999	999	999	999	999	999	999	999	999	999	999	999	999	999	999	999	999	999	999	999	999	999	999	999	999	999
599930	NM_000059.3:c.3401del	chr13:g.32337755:AG>A	32337755	AG	A	999	2	17	4	11	999	999	999	999	999	999	1	999	999	999	999	999	999	999	999	999	999	999	999	999	999	999	999	999	999	999	999	999	999	999	999	999	999	999	999	999	999	999	999
599946	NM_000059.3:c.3451_3454del	chr13:g.32337803:ACTAT>A	32337803	ACTAT	A	999	5	17	4	11	999	999	999	999	999	999	999	999	999	999	999	999	999	999	999	999	999	999	999	999	999	999	999	999	999	999	999	999	999	999	999	999	999	999	999	999	999	999	999
599947	NM_000059.3:c.3449_3450insAG	chr13:g.32337804:C>CAG	32337804	C	CAG	999	3	17	4	11	999	999	999	999	999	999	1	999	999	999	999	999	999	999	999	999	999	999	999	999	999	999	999	999	999	999	999	999	999	999	999	999	999	999	999	999	999	999	999
599961	NM_000059.3:c.3468dup	chr13:g.32337822:C>CT	32337822	C	CT	999	2	17	4	11	999	999	999	999	999	999	999	999	999	999	999	999	999	999	999	999	999	999	999	999	999	999	999	999	999	999	999	999	999	999	999	999	999	999	999	999	999	999	999
600003	NM_000059.3:c.3600_3601insTT	chr13:g.32337954:G>GTT	32337954	G	GTT	999	3	17	4	11	999	999	999	999	999	999	999	999	999	999	999	999	999	999	999	999	999	999	999	999	999	999	999	999	999	999	999	999	999	999	999	999	999	999	999	999	999	999	999
600007	NM_000059.3:c.3628_3629del	chr13:g.32337981:CAG>C	32337981	CAG	C	999	3	17	4	11	999	999	999	999	999	999	1	999	999	999	999	999	999	999	999	999	999	999	999	999	999	999	999	999	999	999	999	999	999	999	999	999	999	999	999	999	999	999	999
600010	NM_000059.3:c.3635del	chr13:g.32337986:GA>G	32337986	GA	G	999	2	17	4	11	999	999	999	999	999	999	1	999	999	999	999	999	999	999	999	999	999	999	999	999	999	999	999	999	999	999	999	999	999	999	999	999	999	999	999	999	999	999	999
600080	NM_000059.3:c.3845_3846del	chr13:g.32338199:ACT>A	32338199	ACT	A	999	3	17	4	11	999	999	999	999	999	999	999	999	999	999	999	999	999	999	999	999	999	999	999	999	999	999	999	999	999	999	999	999	999	999	999	999	999	999	999	999	999	999	999
600102	NM_000059.3:c.3879_3880del	chr13:g.32338231:GAT>G	32338231	GAT	G	999	3	17	4	11	999	999	999	999	999	999	1	999	999	999	999	999	999	999	999	999	999	999	999	999	999	999	999	999	999	999	999	999	999	999	999	999	999	999	999	999	999	999	999
600124	NM_000059.3:c.3937del	chr13:g.32338290:AT>A	32338290	AT	A	999	2	17	4	11	999	999	999	999	999	999	2	999	999	999	999	999	999	999	999	999	999	999	999	999	999	999	999	999	999	999	999	999	999	999	999	999	999	999	999	999	999	999	999
600138	NM_000059.3:c.3968_3969del	chr13:g.32338321:CAA>C	32338321	CAA	C	999	3	17	4	11	999	999	999	999	999	999	999	999	999	999	999	999	999	999	999	999	999	999	999	999	999	999	999	999	999	999	999	999	999	999	999	999	999	999	999	999	999	999	999
600140	NM_000059.3:c.3971del	chr13:g.32338325:TA>T	32338325	TA	T	999	2	17	4	11	999	999	999	999	999	0.33	3	999	999	999	999	999	999	999	999	999	999	999	999	999	999	999	999	999	999	999	999	999	999	999	999	999	999	999	999	999	999	999	999
600153	NM_000059.3:c.4030_4034del	chr13:g.32338383:AAAATG>A	32338383	AAAATG	A	999	6	17	4	11	999	999	999	999	999	999	1	999	999	999	999	999	999	999	999	999	999	999	999	999	999	999	999	999	999	999	999	999	999	999	999	999	999	999	999	999	999	999	999
600211	NM_000059.3:c.4166_4169del	chr13:g.32338518:CTTTT>C	32338518	CTTTT	C	999	5	17	4	11	999	999	999	999	999	999	999	999	999	999	999	999	999	999	999	999	999	999	999	999	999	999	999	999	999	999	999	999	999	999	999	999	999	999	999	999	999	999	999
600217	NM_000059.3:c.4184dup	chr13:g.32338538:G>GC	32338538	G	GC	999	2	17	4	11	999	999	999	999	999	999	999	999	999	999	999	999	999	999	999	999	999	999	999	999	999	999	999	999	999	999	999	999	999	999	999	999	999	999	999	999	999	999	999
600224	NM_000059.3:c.4207dup	chr13:g.32338561:T>TA	32338561	T	TA	999	2	17	4	11	999	999	999	999	999	999	999	999	999	999	999	999	999	999	999	999	999	999	999	999	999	999	999	999	999	999	999	999	999	999	999	999	999	999	999	999	999	999	999
600235	NM_000059.3:c.4240del	chr13:g.32338591:TA>T	32338591	TA	T	999	2	17	4	11	999	999	999	999	999	999	999	999	999	999	999	999	999	999	999	999	999	999	999	999	999	999	999	999	999	999	999	999	999	999	999	999	999	999	999	999	999	999	999
600244	NM_000059.3:c.4264_4283del	chr13:g.32338614:ATTTTGAGACTTCTGATACAT>A	32338614	ATTTTGAGACTTCTGATACAT	A	999	21	17	4	11	999	999	999	999	999	999	999	999	999	999	999	999	999	999	999	999	999	999	999	999	999	999	999	999	999	999	999	999	999	999	999	999	999	999	999	999	999	999	999
600265	NM_000059.3:c.4333_4337del	chr13:g.32338684:TAATAA>T	32338684	TAATAA	T	999	6	17	4	11	999	999	999	999	999	999	1	999	999	999	999	999	999	999	999	999	999	999	999	999	999	999	999	999	999	999	999	999	999	999	999	999	999	999	999	999	999	999	999
600273	NM_000059.3:c.4363G>T	chr13:g.32338718:G>T	32338718	G	T	999	1	19	4	11	999	999	999	999	999	999	1	0.96804	0.9675	36	6.393	0.96278	999	0.75533	0.65537	0.76063	999	0.32061	0.55848	0.35191	0.34648	0.33627	0.06955	999	999	999	999	999	999	999	0.81001	999	999	999	999	0.54461	0.91621	0.52143	0.5136
600281	NM_000059.3:c.4398del	chr13:g.32338752:TA>T	32338752	TA	T	999	2	17	4	11	999	999	999	999	999	999	2	999	999	999	999	999	999	999	999	999	999	999	999	999	999	999	999	999	999	999	999	999	999	999	999	999	999	999	999	999	999	999	999
600288	NM_000059.3:c.4416_4417del	chr13:g.32338769:AAG>A	32338769	AAG	A	999	3	17	4	11	999	999	999	999	999	999	999	999	999	999	999	999	999	999	999	999	999	999	999	999	999	999	999	999	999	999	999	999	999	999	999	999	999	999	999	999	999	999	999
600305	NM_000059.3:c.4467_4471del	chr13:g.32338821:AAATAC>A	32338821	AAATAC	A	999	6	17	4	11	999	999	999	999	999	999	999	999	999	999	999	999	999	999	999	999	999	999	999	999	999	999	999	999	999	999	999	999	999	999	999	999	999	999	999	999	999	999	999
600311	NM_000059.3:c.4473_4474insTTTT	chr13:g.32338828:G>GTTTT	32338828	G	GTTTT	999	5	17	4	11	999	999	999	999	999	999	999	999	999	999	999	999	999	999	999	999	999	999	999	999	999	999	999	999	999	999	999	999	999	999	999	999	999	999	999	999	999	999	999
600312	NM_000059.3:c.4474A>T	chr13:g.32338829:A>T	32338829	A	T	999	1	19	4	11	999	999	999	999	999	999	2	0.87572	0.87411	33	4.91858	0.93042	999	0.41943	0.26656	0.40952	999	0.10488	0.40923	0.32195	0.55881	0.61905	0.20676	999	999	999	999	999	999	999	0.81001	999	999	999	999	0.18196	0.92667	0.52143	0.25446
600317	NM_000059.3:c.4487del	chr13:g.32338839:TC>T	32338839	TC	T	999	2	17	4	11	999	999	999	999	999	0.5	0.5	999	999	999	999	999	999	999	999	999	999	999	999	999	999	999	999	999	999	999	999	999	999	999	999	999	999	999	999	999	999	999	999
600336	NM_000059.3:c.4539_4542del	chr13:g.32338892:GATGA>G	32338892	GATGA	G	999	5	17	4	11	999	999	999	999	999	999	999	999	999	999	999	999	999	999	999	999	999	999	999	999	999	999	999	999	999	999	999	999	999	999	999	999	999	999	999	999	999	999	999
600344	NM_000059.3:c.4551_4593del	chr13:g.32338903:CAAAGAACCTACTCTATTGGGTTTTCATACAGCTAGCGGGAAAA>C	32338903	CAAAGAACCTACTCTATTGGGTTTTCATACAGCTAGCGGGAAAA	C	999	44	17	4	11	999	999	999	999	999	999	1	999	999	999	999	999	999	999	999	999	999	999	999	999	999	999	999	999	999	999	999	999	999	999	999	999	999	999	999	999	999	999	999
600358	NM_000059.3:c.4570_4573del	chr13:g.32338924:TTTTC>T	32338924	TTTTC	T	999	5	17	4	11	999	999	999	999	999	999	1	999	999	999	999	999	999	999	999	999	999	999	999	999	999	999	999	999	999	999	999	999	999	999	999	999	999	999	999	999	999	999	999
600363	NM_000059.3:c.4587del	chr13:g.32338939:CG>C	32338939	CG	C	999	2	17	4	11	999	999	999	999	999	0.5	2	999	999	999	999	999	999	999	999	999	999	999	999	999	999	999	999	999	999	999	999	999	999	999	999	999	999	999	999	999	999	999	999
600379	NM_000059.3:c.4632_4636del	chr13:g.32338986:ACCTTT>A	32338986	ACCTTT	A	999	6	17	4	11	999	999	999	999	999	999	999	999	999	999	999	999	999	999	999	999	999	999	999	999	999	999	999	999	999	999	999	999	999	999	999	999	999	999	999	999	999	999	999
600383	NM_000059.3:c.4647del	chr13:g.32338997:GA>G	32338997	GA	G	999	2	17	4	11	999	999	999	999	999	999	1	999	999	999	999	999	999	999	999	999	999	999	999	999	999	999	999	999	999	999	999	999	999	999	999	999	999	999	999	999	999	999	999
600389	NM_000059.3:c.4657_4658del	chr13:g.32339011:TAC>T	32339011	TAC	T	999	3	17	4	11	999	999	999	999	999	999	999	999	999	999	999	999	999	999	999	999	999	999	999	999	999	999	999	999	999	999	999	999	999	999	999	999	999	999	999	999	999	999	999
600401	NM_000059.3:c.4694del	chr13:g.32339046:CA>C	32339046	CA	C	999	2	17	4	11	999	999	999	999	999	999	1	999	999	999	999	999	999	999	999	999	999	999	999	999	999	999	999	999	999	999	999	999	999	999	999	999	999	999	999	999	999	999	999
600421	NM_000059.3:c.4744_4747del	chr13:g.32339098:GACCA>G	32339098	GACCA	G	999	5	17	4	11	999	999	999	999	999	999	999	999	999	999	999	999	999	999	999	999	999	999	999	999	999	999	999	999	999	999	999	999	999	999	999	999	999	999	999	999	999	999	999
600430	NM_000059.3:c.4787del	chr13:g.32339140:GA>G	32339140	GA	G	999	2	17	4	11	999	999	999	999	999	999	1	999	999	999	999	999	999	999	999	999	999	999	999	999	999	999	999	999	999	999	999	999	999	999	999	999	999	999	999	999	999	999	999
600431	NM_000059.3:c.4793_4794del	chr13:g.32339143:TTC>T	32339143	TTC	T	999	3	17	4	11	999	999	999	999	999	999	999	999	999	999	999	999	999	999	999	999	999	999	999	999	999	999	999	999	999	999	999	999	999	999	999	999	999	999	999	999	999	999	999
600455	NM_000059.3:c.4858_4861del	chr13:g.32339210:AATTT>A	32339210	AATTT	A	999	5	17	4	11	999	999	999	999	999	999	1	999	999	999	999	999	999	999	999	999	999	999	999	999	999	999	999	999	999	999	999	999	999	999	999	999	999	999	999	999	999	999	999
600465	NM_000059.3:c.4884_4885del	chr13:g.32339236:CAA>C	32339236	CAA	C	999	3	17	4	11	999	999	999	999	999	999	1	999	999	999	999	999	999	999	999	999	999	999	999	999	999	999	999	999	999	999	999	999	999	999	999	999	999	999	999	999	999	999	999
600471	NM_000059.3:c.4903_4904del	chr13:g.32339254:CTT>C	32339254	CTT	C	999	3	17	4	11	999	999	999	999	999	999	999	999	999	999	999	999	999	999	999	999	999	999	999	999	999	999	999	999	999	999	999	999	999	999	999	999	999	999	999	999	999	999	999
600524	NM_000059.3:c.5049_5050insT	chr13:g.32339404:G>GT	32339404	G	GT	999	2	17	4	11	999	999	999	999	999	999	1	999	999	999	999	999	999	999	999	999	999	999	999	999	999	999	999	999	999	999	999	999	999	999	999	999	999	999	999	999	999	999	999
600565	NM_000059.3:c.5158_5159insA	chr13:g.32339513:T>TA	32339513	T	TA	999	2	17	4	11	999	999	999	999	999	1	1	999	999	999	999	999	999	999	999	999	999	999	999	999	999	999	999	999	999	999	999	999	999	999	999	999	999	999	999	999	999	999	999
600578	NM_000059.3:c.5173del	chr13:g.32339527:AG>A	32339527	AG	A	999	2	17	4	11	999	999	999	999	999	0.5	0.5	999	999	999	999	999	999	999	999	999	999	999	999	999	999	999	999	999	999	999	999	999	999	999	999	999	999	999	999	999	999	999	999
600589	NM_000059.3:c.5200dup	chr13:g.32339554:C>CG	32339554	C	CG	999	2	17	4	11	999	999	999	999	999	999	1	999	999	999	999	999	999	999	999	999	999	999	999	999	999	999	999	999	999	999	999	999	999	999	999	999	999	999	999	999	999	999	999
600602	NM_000059.3:c.5216_5217insAAA	chr13:g.32339570:T>TAAA	32339570	T	TAAA	999	4	19	4	11	999	999	999	999	999	999	1	999	999	999	999	999	999	999	999	999	999	999	999	999	999	999	999	999	999	999	999	999	999	999	999	999	999	999	999	999	999	999	999
600639	NM_000059.3:c.5297dup	chr13:g.32339646:C>CA	32339646	C	CA	999	2	17	4	11	999	999	999	999	999	999	1	999	999	999	999	999	999	999	999	999	999	999	999	999	999	999	999	999	999	999	999	999	999	999	999	999	999	999	999	999	999	999	999
600668	NM_000059.3:c.5385dup	chr13:g.32339736:T>TA	32339736	T	TA	999	2	17	4	11	999	999	999	999	999	999	1	999	999	999	999	999	999	999	999	999	999	999	999	999	999	999	999	999	999	999	999	999	999	999	999	999	999	999	999	999	999	999	999
600692	NM_000059.3:c.5465del	chr13:g.32339815:CA>C	32339815	CA	C	999	2	17	4	11	999	999	999	999	999	999	1	999	999	999	999	999	999	999	999	999	999	999	999	999	999	999	999	999	999	999	999	999	999	999	999	999	999	999	999	999	999	999	999
600705	NM_000059.3:c.5495del	chr13:g.32339849:TC>T	32339849	TC	T	999	2	17	4	11	999	999	999	999	999	999	0.5	999	999	999	999	999	999	999	999	999	999	999	999	999	999	999	999	999	999	999	999	999	999	999	999	999	999	999	999	999	999	999	999
600725	NM_000059.3:c.5576_5580del	chr13:g.32339928:CAATTA>C	32339928	CAATTA	C	999	6	17	4	11	999	999	999	999	999	999	999	999	999	999	999	999	999	999	999	999	999	999	999	999	999	999	999	999	999	999	999	999	999	999	999	999	999	999	999	999	999	999	999
600749	NM_000059.3:c.5618_5622del	chr13:g.32339972:GTAATT>G	32339972	GTAATT	G	999	6	17	4	11	999	999	999	999	999	999	1	999	999	999	999	999	999	999	999	999	999	999	999	999	999	999	999	999	999	999	999	999	999	999	999	999	999	999	999	999	999	999	999
600750	NM_000059.3:c.5621_5628del	chr13:g.32339973:TAATTAAGG>T	32339973	TAATTAAGG	T	999	9	17	4	11	999	999	999	999	999	999	999	999	999	999	999	999	999	999	999	999	999	999	999	999	999	999	999	999	999	999	999	999	999	999	999	999	999	999	999	999	999	999	999
600751	NM_000059.3:c.5622_5628del	chr13:g.32339976:TTAAGGAA>T	32339976	TTAAGGAA	T	999	8	17	4	11	999	999	999	999	999	999	1	999	999	999	999	999	999	999	999	999	999	999	999	999	999	999	999	999	999	999	999	999	999	999	999	999	999	999	999	999	999	999	999
600782	NM_000059.3:c.5675del	chr13:g.32340028:AG>A	32340028	AG	A	999	2	17	4	11	999	999	999	999	999	999	1	999	999	999	999	999	999	999	999	999	999	999	999	999	999	999	999	999	999	999	999	999	999	999	999	999	999	999	999	999	999	999	999
600791	NM_000059.3:c.5696dup	chr13:g.32340050:G>GA	32340050	G	GA	999	2	17	4	11	999	999	999	999	999	999	999	999	999	999	999	999	999	999	999	999	999	999	999	999	999	999	999	999	999	999	999	999	999	999	999	999	999	999	999	999	999	999	999
600810	NM_000059.3:c.5727_5728insG	chr13:g.32340082:T>TG	32340082	T	TG	999	2	17	4	11	999	999	999	999	999	999	1	999	999	999	999	999	999	999	999	999	999	999	999	999	999	999	999	999	999	999	999	999	999	999	999	999	999	999	999	999	999	999	999
600821	NM_000059.3:c.5753del	chr13:g.32340107:CA>C	32340107	CA	C	999	2	17	4	11	999	999	999	999	999	999	999	999	999	999	999	999	999	999	999	999	999	999	999	999	999	999	999	999	999	999	999	999	999	999	999	999	999	999	999	999	999	999	999
600826	NM_000059.3:c.5762_5772del	chr13:g.32340114:TTTTTGCTGACA>T	32340114	TTTTTGCTGACA	T	999	12	17	4	11	999	999	999	999	999	999	1	999	999	999	999	999	999	999	999	999	999	999	999	999	999	999	999	999	999	999	999	999	999	999	999	999	999	999	999	999	999	999	999
600838	NM_000059.3:c.5795_5799del	chr13:g.32340146:CAACAT>C	32340146	CAACAT	C	999	6	17	4	11	999	999	999	999	999	999	1	999	999	999	999	999	999	999	999	999	999	999	999	999	999	999	999	999	999	999	999	999	999	999	999	999	999	999	999	999	999	999	999
600845	NM_000059.3:c.5807del	chr13:g.32340161:AT>A	32340161	AT	A	999	2	17	4	11	999	999	999	999	999	999	1	999	999	999	999	999	999	999	999	999	999	999	999	999	999	999	999	999	999	999	999	999	999	999	999	999	999	999	999	999	999	999	999
600852	NM_000059.3:c.5826_5827del	chr13:g.32340179:GTT>G	32340179	GTT	G	999	3	17	4	11	999	999	999	999	999	999	1	999	999	999	999	999	999	999	999	999	999	999	999	999	999	999	999	999	999	999	999	999	999	999	999	999	999	999	999	999	999	999	999
600870	NM_000059.3:c.5880_5887del	chr13:g.32340233:TGTAGTATA>T	32340233	TGTAGTATA	T	999	9	17	4	11	999	999	999	999	999	999	1	999	999	999	999	999	999	999	999	999	999	999	999	999	999	999	999	999	999	999	999	999	999	999	999	999	999	999	999	999	999	999	999
600882	NM_000059.3:c.5913del	chr13:g.32340267:CT>C	32340267	CT	C	999	2	17	4	11	999	999	999	999	999	999	999	999	999	999	999	999	999	999	999	999	999	999	999	999	999	999	999	999	999	999	999	999	999	999	999	999	999	999	999	999	999	999	999
600884	NM_000059.3:c.5925del	chr13:g.32340279:GT>G	32340279	GT	G	999	2	17	4	11	999	999	999	999	999	999	2	999	999	999	999	999	999	999	999	999	999	999	999	999	999	999	999	999	999	999	999	999	999	999	999	999	999	999	999	999	999	999	999
600891	NM_000059.3:c.5938del	chr13:g.32340292:CA>C	32340292	CA	C	999	2	17	4	11	999	999	999	999	999	999	0.5	999	999	999	999	999	999	999	999	999	999	999	999	999	999	999	999	999	999	999	999	999	999	999	999	999	999	999	999	999	999	999	999
600908	NM_000059.3:c.5975dup	chr13:g.32340329:T>TC	32340329	T	TC	999	2	17	4	11	999	999	999	999	999	999	999	999	999	999	999	999	999	999	999	999	999	999	999	999	999	999	999	999	999	999	999	999	999	999	999	999	999	999	999	999	999	999	999
600919	NM_000059.3:c.6007del	chr13:g.32340359:GA>G	32340359	GA	G	999	2	17	4	11	999	999	999	999	999	999	1	999	999	999	999	999	999	999	999	999	999	999	999	999	999	999	999	999	999	999	999	999	999	999	999	999	999	999	999	999	999	999	999
600947	NM_000059.3:c.6076del	chr13:g.32340430:CA>C	32340430	CA	C	999	2	17	4	11	999	999	999	999	999	999	999	999	999	999	999	999	999	999	999	999	999	999	999	999	999	999	999	999	999	999	999	999	999	999	999	999	999	999	999	999	999	999	999
600976	NM_000059.3:c.6149dup	chr13:g.32340503:G>GT	32340503	G	GT	999	2	17	4	11	999	999	999	999	999	999	2	999	999	999	999	999	999	999	999	999	999	999	999	999	999	999	999	999	999	999	999	999	999	999	999	999	999	999	999	999	999	999	999
600984	NM_000059.3:c.6161_6162insG	chr13:g.32340516:C>CG	32340516	C	CG	999	2	17	4	11	999	999	999	999	999	999	999	999	999	999	999	999	999	999	999	999	999	999	999	999	999	999	999	999	999	999	999	999	999	999	999	999	999	999	999	999	999	999	999
600998	NM_000059.3:c.6206dup	chr13:g.32340557:A>AT	32340557	A	AT	999	2	17	4	11	999	999	999	999	999	999	1	999	999	999	999	999	999	999	999	999	999	999	999	999	999	999	999	999	999	999	999	999	999	999	999	999	999	999	999	999	999	999	999
601017	NM_000059.3:c.6239dup	chr13:g.32340592:G>GT	32340592	G	GT	999	2	17	4	11	999	999	999	999	999	999	999	999	999	999	999	999	999	999	999	999	999	999	999	999	999	999	999	999	999	999	999	999	999	999	999	999	999	999	999	999	999	999	999
601020	NM_000059.3:c.6244del	chr13:g.32340597:AG>A	32340597	AG	A	999	2	17	4	11	999	999	999	999	999	999	999	999	999	999	999	999	999	999	999	999	999	999	999	999	999	999	999	999	999	999	999	999	999	999	999	999	999	999	999	999	999	999	999
601023	NM_000059.3:c.6256_6259del	chr13:g.32340609:TAATC>T	32340609	TAATC	T	999	5	17	4	11	999	999	999	999	999	999	1	999	999	999	999	999	999	999	999	999	999	999	999	999	999	999	999	999	999	999	999	999	999	999	999	999	999	999	999	999	999	999	999
601027	NM_000059.3:c.6261_6262insGT	chr13:g.32340616:A>AGT	32340616	A	AGT	999	3	17	4	11	999	999	999	999	999	999	1	999	999	999	999	999	999	999	999	999	999	999	999	999	999	999	999	999	999	999	999	999	999	999	999	999	999	999	999	999	999	999	999
601045	NM_000059.3:c.6288_6289del	chr13:g.32340642:CTA>C	32340642	CTA	C	999	3	17	4	11	999	999	999	999	999	999	999	999	999	999	999	999	999	999	999	999	999	999	999	999	999	999	999	999	999	999	999	999	999	999	999	999	999	999	999	999	999	999	999
601051	NM_000059.3:c.6302dup	chr13:g.32340653:C>CA	32340653	C	CA	999	2	17	4	11	999	999	999	999	999	999	1	999	999	999	999	999	999	999	999	999	999	999	999	999	999	999	999	999	999	999	999	999	999	999	999	999	999	999	999	999	999	999	999
601053	NM_000059.3:c.6304del	chr13:g.32340658:TG>T	32340658	TG	T	999	2	17	4	11	999	999	999	999	999	999	999	999	999	999	999	999	999	999	999	999	999	999	999	999	999	999	999	999	999	999	999	999	999	999	999	999	999	999	999	999	999	999	999
601056	NM_000059.3:c.6313dup	chr13:g.32340663:C>CA	32340663	C	CA	999	2	17	4	11	999	999	999	999	999	999	1	999	999	999	999	999	999	999	999	999	999	999	999	999	999	999	999	999	999	999	999	999	999	999	999	999	999	999	999	999	999	999	999
601072	NM_000059.3:c.6334dup	chr13:g.32340688:G>GA	32340688	G	GA	999	2	17	4	11	999	999	999	999	999	999	999	999	999	999	999	999	999	999	999	999	999	999	999	999	999	999	999	999	999	999	999	999	999	999	999	999	999	999	999	999	999	999	999
601076	NM_000059.3:c.6348del	chr13:g.32340702:AC>A	32340702	AC	A	999	2	17	4	11	999	999	999	999	999	999	999	999	999	999	999	999	999	999	999	999	999	999	999	999	999	999	999	999	999	999	999	999	999	999	999	999	999	999	999	999	999	999	999
601119	NM_000059.3:c.6440_6443del	chr13:g.32340792:ATCAC>A	32340792	ATCAC	A	999	5	17	4	11	999	999	999	999	999	999	999	999	999	999	999	999	999	999	999	999	999	999	999	999	999	999	999	999	999	999	999	999	999	999	999	999	999	999	999	999	999	999	999
601125	NM_000059.3:c.6445_6446dup	chr13:g.32340798:C>CTA	32340798	C	CTA	999	3	17	4	11	999	999	999	999	999	999	2	999	999	999	999	999	999	999	999	999	999	999	999	999	999	999	999	999	999	999	999	999	999	999	999	999	999	999	999	999	999	999	999
601141	NM_000059.3:c.6450_6459del	chr13:g.32340803:AAAGTTTCTCC>A	32340803	AAAGTTTCTCC	A	999	11	17	4	11	999	999	999	999	999	999	999	999	999	999	999	999	999	999	999	999	999	999	999	999	999	999	999	999	999	999	999	999	999	999	999	999	999	999	999	999	999	999	999
601155	NM_000059.3:c.6474del	chr13:g.32340826:AT>A	32340826	AT	A	999	2	17	4	11	999	999	999	999	999	999	999	999	999	999	999	999	999	999	999	999	999	999	999	999	999	999	999	999	999	999	999	999	999	999	999	999	999	999	999	999	999	999	999
601161	NM_000059.3:c.6485_6487delinsGACA	chr13:g.32340840:AAC>GACA	32340840	AAC	GACA	999	6	17	4	11	999	999	999	999	999	999	999	999	999	999	999	999	999	999	999	999	999	999	999	999	999	999	999	999	999	999	999	999	999	999	999	999	999	999	999	999	999	999	999
601162	NM_000059.3:c.6487_6488insTT	chr13:g.32340842:C>CTT	32340842	C	CTT	999	3	17	4	11	999	999	999	999	999	999	999	999	999	999	999	999	999	999	999	999	999	999	999	999	999	999	999	999	999	999	999	999	999	999	999	999	999	999	999	999	999	999	999
601187	NM_000059.3:c.6547del	chr13:g.32340901:AG>A	32340901	AG	A	999	2	17	4	11	999	999	999	999	999	999	3	999	999	999	999	999	999	999	999	999	999	999	999	999	999	999	999	999	999	999	999	999	999	999	999	999	999	999	999	999	999	999	999
601188	NM_000059.3:c.6547_6550del	chr13:g.32340901:AGAAC>A	32340901	AGAAC	A	999	5	17	4	11	999	999	999	999	999	999	999	999	999	999	999	999	999	999	999	999	999	999	999	999	999	999	999	999	999	999	999	999	999	999	999	999	999	999	999	999	999	999	999
601211	NM_000059.3:c.6611del	chr13:g.32340964:TC>T	32340964	TC	T	999	2	17	4	11	999	999	999	999	999	999	999	999	999	999	999	999	999	999	999	999	999	999	999	999	999	999	999	999	999	999	999	999	999	999	999	999	999	999	999	999	999	999	999
601213	NM_000059.3:c.6619dup	chr13:g.32340970:G>GA	32340970	G	GA	999	2	17	4	11	999	999	999	999	999	999	999	999	999	999	999	999	999	999	999	999	999	999	999	999	999	999	999	999	999	999	999	999	999	999	999	999	999	999	999	999	999	999	999
601214	NM_000059.3:c.6620_6623del	chr13:g.32340971:AAAAC>A	32340971	AAAAC	A	999	5	17	4	11	999	999	999	999	999	999	999	999	999	999	999	999	999	999	999	999	999	999	999	999	999	999	999	999	999	999	999	999	999	999	999	999	999	999	999	999	999	999	999
601225	NM_000059.3:c.6645del	chr13:g.32340999:AC>A	32340999	AC	A	999	2	17	4	11	999	999	999	999	999	999	2	999	999	999	999	999	999	999	999	999	999	999	999	999	999	999	999	999	999	999	999	999	999	999	999	999	999	999	999	999	999	999	999
601249	NM_000059.3:c.6690del	chr13:g.32341043:AT>A	32341043	AT	A	999	2	17	4	11	999	999	999	999	999	999	1	999	999	999	999	999	999	999	999	999	999	999	999	999	999	999	999	999	999	999	999	999	999	999	999	999	999	999	999	999	999	999	999
601251	NM_000059.3:c.6697del	chr13:g.32341051:AG>A	32341051	AG	A	999	2	17	4	11	999	999	999	999	999	999	999	999	999	999	999	999	999	999	999	999	999	999	999	999	999	999	999	999	999	999	999	999	999	999	999	999	999	999	999	999	999	999	999
601258	NM_000059.3:c.6706del	chr13:g.32341059:TG>T	32341059	TG	T	999	2	17	4	11	999	999	999	999	999	999	999	999	999	999	999	999	999	999	999	999	999	999	999	999	999	999	999	999	999	999	999	999	999	999	999	999	999	999	999	999	999	999	999
601264	NM_000059.3:c.6722_6723del	chr13:g.32341075:GAC>G	32341075	GAC	G	999	3	17	4	11	999	999	999	999	999	999	999	999	999	999	999	999	999	999	999	999	999	999	999	999	999	999	999	999	999	999	999	999	999	999	999	999	999	999	999	999	999	999	999
601267	NM_000059.3:c.6727_6728insAT	chr13:g.32341081:T>TTA	32341081	T	TTA	999	3	17	4	11	999	999	999	999	999	999	1	999	999	999	999	999	999	999	999	999	999	999	999	999	999	999	999	999	999	999	999	999	999	999	999	999	999	999	999	999	999	999	999
601275	NM_000059.3:c.6751del	chr13:g.32341105:AC>A	32341105	AC	A	999	2	17	4	11	999	999	999	999	999	999	1	999	999	999	999	999	999	999	999	999	999	999	999	999	999	999	999	999	999	999	999	999	999	999	999	999	999	999	999	999	999	999	999
601276	NM_000059.3:c.6752dup	chr13:g.32341106:C>CA	32341106	C	CA	999	2	17	4	11	999	999	999	999	999	999	999	999	999	999	999	999	999	999	999	999	999	999	999	999	999	999	999	999	999	999	999	999	999	999	999	999	999	999	999	999	999	999	999
601300	NM_000059.3:c.6824_6827dup	chr13:g.32341178:G>GAGCC	32341178	G	GAGCC	999	5	17	4	11	999	999	999	999	999	999	1	999	999	999	999	999	999	999	999	999	999	999	999	999	999	999	999	999	999	999	999	999	999	999	999	999	999	999	999	999	999	999	999
601317	NM_000059.3:c.6849del	chr13:g.32344562:AC>A	32344562	AC	A	999	2	17	4	12	999	999	999	999	999	999	2	999	999	999	999	999	999	999	999	999	999	999	999	999	999	999	999	999	999	999	999	999	999	999	999	999	999	999	999	999	999	999	999
601321	NM_000059.3:c.6865_6866del	chr13:g.32344580:CTT>C	32344580	CTT	C	999	3	17	4	12	999	999	999	999	999	999	999	999	999	999	999	999	999	999	999	999	999	999	999	999	999	999	999	999	999	999	999	999	999	999	999	999	999	999	999	999	999	999	999
601327	NM_000059.3:c.6884_6888del	chr13:g.32344598:CAGGAT>C	32344598	CAGGAT	C	999	6	17	4	12	999	999	999	999	999	999	1	999	999	999	999	999	999	999	999	999	999	999	999	999	999	999	999	999	999	999	999	999	999	999	999	999	999	999	999	999	999	999	999
601331	NM_000059.3:c.6896dup	chr13:g.32344608:G>GA	32344608	G	GA	999	2	17	4	12	999	999	999	999	999	999	1	999	999	999	999	999	999	999	999	999	999	999	999	999	999	999	999	999	999	999	999	999	999	999	999	999	999	999	999	999	999	999	999
601371	NM_000059.3:c.7004_7007+2del	chr13:g.32346891:CTTTCGG>C	32346891	CTTTCGG	C	999	7	15	4	13	13	999	999	999	999	999	1	999	999	999	999	999	999	999	999	999	999	999	999	999	999	999	999	999	999	999	999	999	999	999	999	999	999	999	999	999	999	999	999
601409	NM_000059.3:c.7058del	chr13:g.32354909:TG>T	32354909	TG	T	999	2	17	4	14	999	999	999	999	999	0.5	4	999	999	999	999	999	999	999	999	999	999	999	999	999	999	999	999	999	999	999	999	999	999	999	999	999	999	999	999	999	999	999	999
601436	NM_000059.3:c.7178_7179del	chr13:g.32355030:ATG>A	32355030	ATG	A	999	3	17	4	14	999	999	999	999	999	999	999	999	999	999	999	999	999	999	999	999	999	999	999	999	999	999	999	999	999	999	999	999	999	999	999	999	999	999	999	999	999	999	999
601453	NM_000059.3:c.7224del	chr13:g.32355076:CA>C	32355076	CA	C	999	2	17	4	14	999	999	999	999	999	999	2	999	999	999	999	999	999	999	999	999	999	999	999	999	999	999	999	999	999	999	999	999	999	999	999	999	999	999	999	999	999	999	999
601470	NM_000059.3:c.7257_7258dup	chr13:g.32355109:T>TTG	32355109	T	TTG	999	3	17	4	14	999	999	999	999	999	999	999	999	999	999	999	999	999	999	999	999	999	999	999	999	999	999	999	999	999	999	999	999	999	999	999	999	999	999	999	999	999	999	999
601478	NM_000059.3:c.7292dup	chr13:g.32355141:G>GA	32355141	G	GA	999	2	17	4	14	999	999	999	999	999	999	999	999	999	999	999	999	999	999	999	999	999	999	999	999	999	999	999	999	999	999	999	999	999	999	999	999	999	999	999	999	999	999	999
601481	NM_000059.3:c.7307del	chr13:g.32355156:CA>C	32355156	CA	C	999	2	17	4	14	999	999	999	999	999	999	999	999	999	999	999	999	999	999	999	999	999	999	999	999	999	999	999	999	999	999	999	999	999	999	999	999	999	999	999	999	999	999	999
601485	NM_000059.3:c.7311del	chr13:g.32355162:AT>A	32355162	AT	A	999	2	17	4	14	999	999	999	999	999	999	999	999	999	999	999	999	999	999	999	999	999	999	999	999	999	999	999	999	999	999	999	999	999	999	999	999	999	999	999	999	999	999	999
601560	NM_000059.3:c.7487dup	chr13:g.32356477:T>TA	32356477	T	TA	999	2	17	4	15	999	999	999	999	999	999	1	999	999	999	999	999	999	999	999	999	999	999	999	999	999	999	999	999	999	999	999	999	999	999	999	999	999	999	999	999	999	999	999
601562	NM_000059.3:c.7490dup	chr13:g.32356480:G>GA	32356480	G	GA	999	2	17	4	15	999	999	999	999	999	999	999	999	999	999	999	999	999	999	999	999	999	999	999	999	999	999	999	999	999	999	999	999	999	999	999	999	999	999	999	999	999	999	999
601567	NM_000059.3:c.7498del	chr13:g.32356487:CA>C	32356487	CA	C	999	2	17	4	15	999	999	999	999	999	999	999	999	999	999	999	999	999	999	999	999	999	999	999	999	999	999	999	999	999	999	999	999	999	999	999	999	999	999	999	999	999	999	999
601573	NM_000059.3:c.7506del	chr13:g.32356497:GC>G	32356497	GC	G	999	2	17	4	15	999	999	999	999	999	999	999	999	999	999	999	999	999	999	999	999	999	999	999	999	999	999	999	999	999	999	999	999	999	999	999	999	999	999	999	999	999	999	999
601574	NM_000059.3:c.7506_7507insTCTT	chr13:g.32356498:C>CTCTT	32356498	C	CTCTT	999	5	17	4	15	999	999	999	999	999	999	999	999	999	999	999	999	999	999	999	999	999	999	999	999	999	999	999	999	999	999	999	999	999	999	999	999	999	999	999	999	999	999	999
601584	NM_000059.3:c.7525_7526insT	chr13:g.32356517:A>AT	32356517	A	AT	999	2	17	4	15	999	999	999	999	999	999	1	999	999	999	999	999	999	999	999	999	999	999	999	999	999	999	999	999	999	999	999	999	999	999	999	999	999	999	999	999	999	999	999
601588	NM_000059.3:c.7538_7553del	chr13:g.32356529:GCAAAAACATCCACTCT>G	32356529	GCAAAAACATCCACTCT	G	999	17	17	4	15	999	999	999	999	999	999	999	999	999	999	999	999	999	999	999	999	999	999	999	999	999	999	999	999	999	999	999	999	999	999	999	999	999	999	999	999	999	999	999
601602	NM_000059.3:c.7580_7583dup	chr13:g.32356570:A>AGTAG	32356570	A	AGTAG	999	5	17	4	15	999	999	999	999	999	999	1	999	999	999	999	999	999	999	999	999	999	999	999	999	999	999	999	999	999	999	999	999	999	999	999	999	999	999	999	999	999	999	999
601603	NM_000059.3:c.7579del	chr13:g.32356570:AG>A	32356570	AG	A	999	2	17	4	15	999	999	999	999	999	999	1	999	999	999	999	999	999	999	999	999	999	999	999	999	999	999	999	999	999	999	999	999	999	999	999	999	999	999	999	999	999	999	999
601605	NM_000059.3:c.7586del	chr13:g.32356576:AG>A	32356576	AG	A	999	2	17	4	15	999	999	999	999	999	1	1	999	999	999	999	999	999	999	999	999	999	999	999	999	999	999	999	999	999	999	999	999	999	999	999	999	999	999	999	999	999	999	999
601633	NM_000059.3:c.7624_7625dup	chr13:g.32357747:T>TAC	32357747	T	TAC	999	3	17	4	16	999	999	999	999	999	999	999	999	999	999	999	999	999	999	999	999	999	999	999	999	999	999	999	999	999	999	999	999	999	999	999	999	999	999	999	999	999	999	999
601637	NM_000059.3:c.7628_7629del	chr13:g.32357750:GTA>G	32357750	GTA	G	999	3	17	4	16	999	999	999	999	999	999	1	999	999	999	999	999	999	999	999	999	999	999	999	999	999	999	999	999	999	999	999	999	999	999	999	999	999	999	999	999	999	999	999
601657	NM_000059.3:c.7675_7676insAAAC	chr13:g.32357799:T>TAAAC	32357799	T	TAAAC	999	5	19	4	16	999	999	999	999	999	999	1	999	999	999	999	999	999	999	999	999	999	999	999	999	999	999	999	999	999	999	999	999	999	999	999	999	999	999	999	999	999	999	999
601669	NM_000059.3:c.7703_7704del	chr13:g.32357824:ATT>A	32357824	ATT	A	999	3	17	4	16	999	999	999	999	999	999	999	999	999	999	999	999	999	999	999	999	999	999	999	999	999	999	999	999	999	999	999	999	999	999	999	999	999	999	999	999	999	999	999
601678	NM_000059.3:c.7731del	chr13:g.32357851:GA>G	32357851	GA	G	999	2	17	4	16	999	999	999	999	999	999	999	999	999	999	999	999	999	999	999	999	999	999	999	999	999	999	999	999	999	999	999	999	999	999	999	999	999	999	999	999	999	999	999
601682	NM_000059.3:c.7745_7751del	chr13:g.32357865:TTGGCTGA>T	32357865	TTGGCTGA	T	999	8	17	4	16	999	999	999	999	999	999	1	999	999	999	999	999	999	999	999	999	999	999	999	999	999	999	999	999	999	999	999	999	999	999	999	999	999	999	999	999	999	999	999
601805	NM_000059.3:c.7985dup	chr13:g.32363186:A>AC	32363186	A	AC	999	2	17	4	18	999	999	999	999	999	999	1	999	999	999	999	999	999	999	999	999	999	999	999	999	999	999	999	999	999	999	999	999	999	999	999	999	999	999	999	999	999	999	999
601840	NM_000059.3:c.8052_8053dup	chr13:g.32363250:C>CAA	32363250	C	CAA	999	3	17	4	18	999	999	999	999	999	999	1	999	999	999	999	999	999	999	999	999	999	999	999	999	999	999	999	999	999	999	999	999	999	999	999	999	999	999	999	999	999	999	999
601887	NM_000059.3:c.8172del	chr13:g.32363371:TG>T	32363371	TG	T	999	2	17	4	18	999	999	999	999	999	999	999	999	999	999	999	999	999	999	999	999	999	999	999	999	999	999	999	999	999	999	999	999	999	999	999	999	999	999	999	999	999	999	999
601913	NM_000059.3:c.8228_8229insA	chr13:g.32363430:G>GA	32363430	G	GA	999	2	17	4	18	999	999	999	999	999	999	1	999	999	999	999	999	999	999	999	999	999	999	999	999	999	999	999	999	999	999	999	999	999	999	999	999	999	999	999	999	999	999	999
601942	NM_000059.3:c.8323del	chr13:g.32363524:TA>T	32363524	TA	T	999	2	17	4	18	999	999	999	999	999	999	0.5	999	999	999	999	999	999	999	999	999	999	999	999	999	999	999	999	999	999	999	999	999	999	999	999	999	999	999	999	999	999	999	999
602027	NM_000059.3:c.8484del	chr13:g.32370553:TA>T	32370553	TA	T	999	2	17	4	19	999	999	999	999	999	999	999	999	999	999	999	999	999	999	999	999	999	999	999	999	999	999	999	999	999	999	999	999	999	999	999	999	999	999	999	999	999	999	999
602072	NM_000059.3:c.8548del	chr13:g.32371014:AG>A	32371014	AG	A	999	2	17	4	20	999	999	999	999	999	999	1	999	999	999	999	999	999	999	999	999	999	999	999	999	999	999	999	999	999	999	999	999	999	999	999	999	999	999	999	999	999	999	999
602125	NM_000059.3:c.8674dup	chr13:g.32376709:C>CA	32376709	C	CA	999	2	17	4	21	999	999	999	999	999	999	999	999	999	999	999	999	999	999	999	999	999	999	999	999	999	999	999	999	999	999	999	999	999	999	999	999	999	999	999	999	999	999	999
602139	NM_000059.3:c.8702del	chr13:g.32376737:TG>T	32376737	TG	T	999	2	17	4	21	999	999	999	999	999	999	1	999	999	999	999	999	999	999	999	999	999	999	999	999	999	999	999	999	999	999	999	999	999	999	999	999	999	999	999	999	999	999	999
602144	NM_000059.3:c.8713del	chr13:g.32376747:CT>C	32376747	CT	C	999	2	17	4	21	999	999	999	999	999	999	999	999	999	999	999	999	999	999	999	999	999	999	999	999	999	999	999	999	999	999	999	999	999	999	999	999	999	999	999	999	999	999	999
602149	NM_000059.3:c.8724del	chr13:g.32376760:TG>T	32376760	TG	T	999	2	17	4	21	999	999	999	999	999	999	1	999	999	999	999	999	999	999	999	999	999	999	999	999	999	999	999	999	999	999	999	999	999	999	999	999	999	999	999	999	999	999	999
602186	NM_000059.3:c.8777dup	chr13:g.32379337:G>GT	32379337	G	GT	999	2	17	4	22	999	999	999	999	999	999	999	999	999	999	999	999	999	999	999	999	999	999	999	999	999	999	999	999	999	999	999	999	999	999	999	999	999	999	999	999	999	999	999
602187	NM_000059.3:c.8779dup	chr13:g.32379339:T>TA	32379339	T	TA	999	2	17	4	22	999	999	999	999	999	999	999	999	999	999	999	999	999	999	999	999	999	999	999	999	999	999	999	999	999	999	999	999	999	999	999	999	999	999	999	999	999	999	999
602225	NM_000059.3:c.8900_8901del	chr13:g.32379459:TCA>T	32379459	TCA	T	999	3	17	4	22	999	999	999	999	999	999	1	999	999	999	999	999	999	999	999	999	999	999	999	999	999	999	999	999	999	999	999	999	999	999	999	999	999	999	999	999	999	999	999
602228	NM_000059.3:c.8909G>A	chr13:g.32379471:G>A	32379471	G	A	999	1	19	4	22	999	999	999	999	999	0.5	2	0.9786	0.97827	44	8.64827	0.99475	999	0.5773	0.85597	0.89795	999	0.80021	0.7944	0.43304	0.55881	0.67416	0.8433	999	999	999	999	999	999	999	0.81001	999	999	999	999	0.73562	0.87049	0.50837	0.63729
602244	NM_000059.3:c.8941_8944del	chr13:g.32379499:AAAAG>A	32379499	AAAAG	A	999	5	17	4	22	999	999	999	999	999	999	1	999	999	999	999	999	999	999	999	999	999	999	999	999	999	999	999	999	999	999	999	999	999	999	999	999	999	999	999	999	999	999	999
602250	NM_000059.3:c.8945_8946del	chr13:g.32379503:GAA>G	32379503	GAA	G	999	3	17	4	22	999	999	999	999	999	999	1	999	999	999	999	999	999	999	999	999	999	999	999	999	999	999	999	999	999	999	999	999	999	999	999	999	999	999	999	999	999	999	999
602254	NM_000059.3:c.8947_8948del	chr13:g.32379507:AAG>A	32379507	AAG	A	999	3	17	4	22	999	999	999	999	999	999	999	999	999	999	999	999	999	999	999	999	999	999	999	999	999	999	999	999	999	999	999	999	999	999	999	999	999	999	999	999	999	999	999
598840	NM_000059.3:c.414T>A	chr13:g.32325173:T>A	32325173	T	A	999	1	19	4	4	999	999	999	999	999	999	2	0.95574	0.95508	35	6.05191	0.95801	999	0.61979	0.50879	0.61977	999	0.26226	0.7944	0.47345	0.50148	0.67416	0.29259	999	999	999	999	999	999	999	0.81001	999	999	999	999	0.25729	0.68429	0.42639	0.33393
599709	NM_000059.3:c.2786T>G	chr13:g.32337141:T>G	32337141	T	G	999	1	19	4	11	999	999	999	999	999	999	2	0.72194	0.71834	32	4.72849	0.92493	999	0.37461	0.20169	0.33354	999	0.07721	0.7944	0.2783	0.15389	0.53088	0.10144	999	999	999	999	999	999	999	0.81001	999	999	999	999	0.49173	0.68169	0.51307	0.19058
592046	NM_000059.3:c.10222A>T	chr13:g.32398735:A>T	32398735	A	T	0.0009901	1	19	4	27	999	999	999	999	999	999	1	0.84076	0.83868	34	5.47242	0.94487	999	0.16711	0.07927	0.17771	999	0.00607	0.52658	0.45857	0.50148	0.61905	0.00537	999	999	999	999	999	999	999	0.24881	999	999	999	999	0.15259	0.54757	0.46189	0.10172
602519	NM_000059.3:c.9501G>C	chr13:g.32394933:G>C	32394933	G	C	3.08166e-05	1	14	3	25	999	0.01	1	0	0.298	999	1	0.70868	0.70492	26.3	3.90005	0.75284	0.45248	0.50127	0.65954	0.61055	0.82897	0.94758	0.89359	0.74766	0.87919	0.61905	0.44522	0.79416	0.03304	0.91954	0.83498	0.71073	0.83483	0.56448	0.44809	0.2186	0.35981	0.47946	0.79028	0.90581	0.55886	0.46738	0.65007
516414	NM_000059.3:c.9018C>G	chr13:g.32379814:C>G	32379814	C	G	999	1	19	4	23	999	999	999	999	999	0.33	3	0.96476	0.96417	33	5.28917	0.93984	999	0.35598	0.33623	0.44105	999	0.08948	0.7944	0.15302	0.55881	0.67416	0.62929	999	999	999	999	999	999	999	0.81001	999	999	999	999	0.51146	0.85554	0.49969	0.60712
579478	NM_000059.3:c.9147C>G	chr13:g.32380036:C>G	32380036	C	G	999	1	19	4	24	999	999	999	999	999	999	1	0.95935	0.95874	38	7.41146	0.97726	999	0.41234	0.42726	0.53891	999	0.14839	0.7944	0.14983	0.55881	0.09195	0.62929	999	999	999	999	999	999	999	0.81001	999	999	999	999	0.49501	0.87917	0.49969	0.41879
499356	NM_000059.3:c.2512A>T	chr13:g.32336867:A>T	32336867	A	T	999	1	19	4	11	999	999	999	999	999	999	1	0.86904	0.86733	34	5.55927	0.94729	999	0.38465	0.30325	0.45749	999	0.14546	0.49859	0.23531	0.34648	0.53088	0.21393	999	999	999	999	999	999	999	0.81001	999	999	999	999	0.1578	0.84194	0.51144	0.2664
505102	NM_000059.3:c.6898C>T	chr13:g.32344614:C>T	32344614	C	T	999	1	19	4	12	999	999	999	999	999	999	999	0.87925	0.87772	42	8.27514	0.99097	999	0.536	0.49476	0.62679	999	0.10044	0.55848	0.23914	0.34648	0.61905	0.15994	999	999	999	999	999	999	999	0.81001	999	999	999	999	0.13573	0.86511	0.52966	0.25231
587643	NM_000059.3:c.2484T>A	chr13:g.32336839:T>A	32336839	T	A	999	1	19	4	11	999	999	999	999	999	999	999	0.83247	0.83029	32	4.63733	0.92127	999	0.45408	0.26771	0.41214	999	0.20595	0.12157	0.24092	0.34648	0.67416	0.08185	999	999	999	999	999	999	999	0.81001	999	999	999	999	0.12204	0.7931	0.51144	0.11591
497376	NM_000059.3:c.1271C>A	chr13:g.32332749:C>A	32332749	C	A	999	1	19	4	10	999	999	999	999	999	999	999	0.81362	0.81121	33	4.92054	0.93047	999	0.41954	0.2965	0.44418	999	0.09586	0.59785	0.31774	0.39905	0.67416	0.07756	999	999	999	999	999	999	999	0.81001	999	999	999	999	0.02831	0.86618	0.48302	0.15982
499218	NM_000059.3:c.2372C>G	chr13:g.32336727:C>G	32336727	C	G	999	1	19	4	11	999	999	999	999	999	999	1	0.85761	0.85574	34	5.52449	0.94633	999	0.51436	0.46311	0.63994	999	0.36801	0.59785	0.32919	0.55881	0.67416	0.14254	999	999	999	999	999	999	999	0.81001	999	999	999	999	0.09224	0.79022	0.51144	0.29351
499511	NM_000059.3:c.2677C>T	chr13:g.32337032:C>T	32337032	C	T	999	1	19	4	11	999	999	999	999	999	999	1	0.86974	0.86805	33	4.76142	0.92603	999	0.82549	0.37427	0.5349	999	0.32903	0.7944	0.2964	0.34648	0.53088	0.18892	999	999	999	999	999	999	999	0.81001	999	999	999	999	0.10102	0.84922	0.51144	0.07827
499986	NM_000059.3:c.3132T>A	chr13:g.32337487:T>A	32337487	T	A	999	1	19	4	11	999	999	999	999	999	999	999	0.8516	0.84965	34	5.44551	0.94412	999	0.48695	0.36242	0.52309	999	0.36257	0.7944	0.26442	0.34648	0.33627	0.177	999	999	999	999	999	999	999	0.81001	999	999	999	999	0.07836	0.89912	0.51307	0.19363
500722	NM_000059.3:c.3826G>T	chr13:g.32338181:G>T	32338181	G	T	999	1	19	4	11	999	999	999	999	999	1	2	0.87282	0.87117	34	5.52648	0.94638	999	0.56057	0.36271	0.52047	999	0.45097	0.55848	0.28074	0.15389	0.61905	0.13989	999	999	999	999	999	999	999	0.81001	999	999	999	999	0.04741	0.94668	0.51929	0.18937
502295	NM_000059.3:c.5247T>A	chr13:g.32339602:T>A	32339602	T	A	999	1	19	4	11	999	999	999	999	999	999	999	0.86974	0.86805	35	6.26743	0.96118	999	0.55839	0.30134	0.45029	999	0.31007	0.55848	0.25551	0.34648	0.33627	0.02612	999	999	999	999	999	999	999	0.81001	999	999	999	999	0.01404	0.93487	0.52143	0.2151
502474	NM_000059.3:c.5427C>A	chr13:g.32339782:C>A	32339782	C	A	999	1	19	4	11	999	999	999	999	999	0.5	2	0.87509	0.87348	34	5.55141	0.94708	999	0.30799	0.25627	0.38035	999	0.34476	0.55848	0.26165	0.34648	0.61905	0.32413	999	999	999	999	999	999	999	0.81001	999	999	999	999	0.09111	0.96302	0.52143	0.15664
502991	NM_000059.3:c.5909C>G	chr13:g.32340264:C>G	32340264	C	G	999	1	19	4	11	999	999	999	999	999	999	2	0.87661	0.87502	33	5.2211	0.93803	999	0.27881	0.23239	0.36401	999	0.20595	0.55848	0.24154	0.63694	0.61905	0.06704	999	999	999	999	999	999	999	0.81001	999	999	999	999	0.09403	0.92784	0.52143	0.20738
503432	NM_000059.3:c.6282T>A	chr13:g.32340637:T>A	32340637	T	A	999	1	19	4	11	999	999	999	999	999	999	1	0.86833	0.86661	35	6.12955	0.95923	999	0.46445	0.24897	0.39202	999	0.12272	0.55848	0.32023	0.34648	0.61905	0.08898	999	999	999	999	999	999	999	0.81001	999	999	999	999	0.02115	0.88466	0.52143	0.25023
503433	NM_000059.3:c.6284C>G	chr13:g.32340639:C>G	32340639	C	G	999	1	19	4	11	999	999	999	999	999	0.67	3	0.87411	0.87249	35	5.96969	0.95658	999	0.58149	0.43246	0.59704	999	0.34171	0.55848	0.352	0.34648	0.61905	0.09649	999	999	999	999	999	999	999	0.81001	999	999	999	999	0.07339	0.97095	0.52143	0.20509
503726	NM_000059.3:c.6515C>G	chr13:g.32340870:C>G	32340870	C	G	999	1	19	4	11	999	999	999	999	999	999	999	0.8708	0.86912	36	6.40526	0.96293	999	0.50962	0.39675	0.57114	999	0.37692	0.55848	0.50053	0.55881	0.61905	0.27024	999	999	999	999	999	999	999	0.81001	999	999	999	999	0.07117	0.94314	0.52143	0.16584
557898	NM_000059.3:c.1271C>G	chr13:g.32332749:C>G	32332749	C	G	999	1	19	4	10	999	999	999	999	999	999	999	0.80035	0.79776	33	4.92787	0.93066	999	0.41609	0.34743	0.52018	999	0.09586	0.59785	0.31774	0.39905	0.67416	0.07756	999	999	999	999	999	999	999	0.81001	999	999	999	999	0.02831	0.86618	0.48302	0.16874
558343	NM_000059.3:c.2020G>T	chr13:g.32336375:G>T	32336375	G	T	999	1	19	4	11	999	999	999	999	999	999	999	0.7668	0.76378	33	5.06839	0.93415	999	0.53875	0.30123	0.45861	999	0.16553	0.12157	0.27173	0.12158	0.67416	0.03851	999	999	999	999	999	999	999	0.81001	999	999	999	999	0.02008	0.79599	0.51144	0.31075
559058	NM_000059.3:c.4707C>G	chr13:g.32339062:C>G	32339062	C	G	999	1	19	4	11	999	999	999	999	999	999	999	0.86938	0.86767	32	4.75203	0.92573	999	0.45171	0.29287	0.46719	999	0.12465	0.55848	0.32091	0.55881	0.61905	0.16748	999	999	999	999	999	999	999	0.81001	999	999	999	999	0.00357	0.87917	0.52143	0.11002
559408	NM_000059.3:c.5899A>T	chr13:g.32340254:A>T	32340254	A	T	999	1	19	4	11	999	999	999	999	999	0.5	2	0.87113	0.86946	33	4.86289	0.92897	999	0.1911	0.15507	0.26199	999	0.03775	0.55848	0.28057	0.11973	0.61905	0.06476	999	999	999	999	999	999	999	0.81001	999	999	999	999	0.03276	0.94314	0.52143	0.19163
559511	NM_000059.3:c.6284C>A	chr13:g.32340639:C>A	32340639	C	A	999	1	19	4	11	999	999	999	999	999	1	2	0.86974	0.86805	35	5.95616	0.95634	999	0.59241	0.37072	0.51765	999	0.34171	0.55848	0.352	0.34648	0.61905	0.09649	999	999	999	999	999	999	999	0.81001	999	999	999	999	0.07339	0.97095	0.52143	0.12015
577440	NM_000059.3:c.5247T>G	chr13:g.32339602:T>G	32339602	T	G	999	1	19	4	11	999	999	999	999	999	999	1	0.8708	0.86912	35	6.28692	0.96144	999	0.55655	0.30134	0.45029	999	0.31007	0.55848	0.25551	0.34648	0.33627	0.02612	999	999	999	999	999	999	999	0.81001	999	999	999	999	0.01404	0.93487	0.52143	0.22357
587421	NM_000059.3:c.1976T>G	chr13:g.32336331:T>G	32336331	T	G	999	1	19	4	11	999	999	999	999	999	999	999	0.86904	0.86733	33	5.20973	0.93774	999	0.46017	0.30242	0.44431	999	0.21393	0.12157	0.27818	0.6058	0.67416	0.04517	999	999	999	999	999	999	999	0.81001	999	999	999	999	0.089	0.85872	0.51144	0.14807
597350	NM_000059.3:c.6592G>T	chr13:g.32340947:G>T	32340947	G	T	999	1	19	4	11	999	999	999	999	999	999	1	0.86424	0.86247	36	6.40289	0.9629	999	0.50168	0.33401	0.508	999	0.13278	0.55848	0.51787	0.34648	0.61905	0.16936	999	999	999	999	999	999	999	0.81001	999	999	999	999	0.03843	0.95956	0.52143	0.14878
600004	NM_000059.3:c.3600T>A	chr13:g.32337955:T>A	32337955	T	A	999	1	19	4	11	999	999	999	999	999	999	1	0.86974	0.86805	34	5.74918	0.95212	999	0.52699	0.35239	0.49746	999	0.26966	0.59785	0.24936	0.55881	0.61905	0.10744	999	999	999	999	999	999	999	0.81001	999	999	999	999	0.02167	0.91162	0.51929	0.12339
601674	NM_000059.3:c.7718T>A	chr13:g.32357842:T>A	32357842	T	A	999	1	19	4	16	999	999	999	999	999	999	999	0.87411	0.87249	36	6.80431	0.9679	999	0.41745	0.30347	0.45749	999	0.10143	0.7944	0.24672	0.55881	0.67416	0.24438	999	999	999	999	999	999	999	0.81001	999	999	999	999	0.03599	0.94786	0.54788	0.24548
591985	NM_000059.3:c.9946G>T	chr13:g.32398459:G>T	32398459	G	T	6.37592e-05	1	19	4	27	999	999	999	999	999	0.67	3	0.82072	0.86805	37	7.11738	0.97244	999	0.34775	0.36991	0.52961	999	0.27116	0.89359	0.15287	0.50148	0.53088	0.04217	999	999	999	999	999	999	999	0.81001	999	999	999	999	0.07078	0.6593	0.461	0.14142
465825	NM_000059.3:c.8954-8_9136del	chr13:g.32379740:CTCCAAACAGTTATACTGAGTATTTGGCGTCCATCATCAGATTTATATTCTCTGTTAACAGAAGGAAAGAGATACAGAATTTATCATCTTGCAACTTCAAAATCTAAAAGTAAATCTGAAAGAGCTAACATACAGTTAGCAGCGACAAAAAAAACTCAGTATCAACAACTACCGGTACAAACCTTTCATTGTAATTTTTCAGTTTTGATAAGTGCTTGTTAGTTTATGGAATCTCCATATGTTGAATTTTTGTTTTGTTTTCTGTAGGTTTCAGATGAAATTTTA>C	32379740	CTCCAAACAGTTATACTGAGTATTTGGCGTCCATCATCAGATTTATATTCTCTGTTAACAGAAGGAAAGAGATACAGAATTTATCATCTTGCAACTTCAAAATCTAAAAGTAAATCTGAAAGAGCTAACATACAGTTAGCAGCGACAAAAAAAACTCAGTATCAACAACTACCGGTACAAACCTTTCATTGTAATTTTTCAGTTTTGATAAGTGCTTGTTAGTTTATGGAATCTCCATATGTTGAATTTTTGTTTTGTTTTCTGTAGGTTTCAGATGAAATTTTA	C	999	285	15	4	23	22	999	999	999	999	999	1	999	999	999	999	999	999	999	999	999	999	999	999	999	999	999	999	999	999	999	999	999	999	999	999	999	999	999	999	999	999	999	999
466035	NM_000059.3:c.9353_9354insTCTTGAT	chr13:g.32394783:T>TATTCTTG	32394783	T	TATTCTTG	999	8	17	4	25	999	999	999	999	999	999	999	999	999	999	999	999	999	999	999	999	999	999	999	999	999	999	999	999	999	999	999	999	999	999	999	999	999	999	999	999	999	999	999
516666	NM_000059.3:c.9205_9211del	chr13:g.32380093:TTGTTCTG>T	32380093	TTGTTCTG	T	999	8	17	4	24	999	999	999	999	999	999	999	999	999	999	999	999	999	999	999	999	999	999	999	999	999	999	999	999	999	999	999	999	999	999	999	999	999	999	999	999	999	999	999
516676	NM_000059.3:c.9213_9217del	chr13:g.32380101:AGGTGG>A	32380101	AGGTGG	A	999	6	17	4	24	999	999	999	999	999	999	999	999	999	999	999	999	999	999	999	999	999	999	999	999	999	999	999	999	999	999	999	999	999	999	999	999	999	999	999	999	999	999	999
516730	NM_000059.3:c.9256+2T>C	chr13:g.32380147:T>C	32380147	T	C	999	1	15	4	999	24	999	999	999	999	999	1	999	999	999	999	999	999	999	999	999	999	999	999	999	999	999	999	999	999	999	999	999	999	999	999	999	999	999	999	999	999	999	999
520039	NM_000059.3:c.9270_9271insTATTT	chr13:g.32394702:C>CTATTT	32394702	C	CTATTT	999	6	17	4	25	999	999	999	999	999	999	1	999	999	999	999	999	999	999	999	999	999	999	999	999	999	999	999	999	999	999	999	999	999	999	999	999	999	999	999	999	999	999	999
520090	NM_000059.3:c.9311_9312insTTAT	chr13:g.32394743:A>ATTAT	32394743	A	ATTAT	999	5	17	4	25	999	999	999	999	999	999	1	999	999	999	999	999	999	999	999	999	999	999	999	999	999	999	999	999	999	999	999	999	999	999	999	999	999	999	999	999	999	999	999
520130	NM_000059.3:c.9352_9353insAGACTGCCTTTACC	chr13:g.32394784:A>AAGACTGCCTTTACC	32394784	A	AAGACTGCCTTTACC	999	15	17	4	25	999	999	999	999	999	999	999	999	999	999	999	999	999	999	999	999	999	999	999	999	999	999	999	999	999	999	999	999	999	999	999	999	999	999	999	999	999	999	999
591627	NM_000059.3:c.9256_9256+2delinsACAG	chr13:g.32380145:GGT>ACAG	32380145	GGT	ACAG	999	6	15	4	24	24	999	999	999	999	999	1	999	999	999	999	999	999	999	999	999	999	999	999	999	999	999	999	999	999	999	999	999	999	999	999	999	999	999	999	999	999	999	999
591629	NM_000059.3:c.9256+1G>C	chr13:g.32380146:G>C	32380146	G	C	999	1	15	4	999	24	999	999	999	999	0.33	3	999	999	999	999	999	999	999	999	999	999	999	999	999	999	999	999	999	999	999	999	999	999	999	999	999	999	999	999	999	999	999	999
591630	NM_000059.3:c.9256+2T>G	chr13:g.32380147:T>G	32380147	T	G	999	1	15	4	999	24	999	999	999	999	999	999	999	999	999	999	999	999	999	999	999	999	999	999	999	999	999	999	999	999	999	999	999	999	999	999	999	999	999	999	999	999	999	999
597758	NM_000059.3:c.8967_8973del	chr13:g.32379761:ATTTGGCG>A	32379761	ATTTGGCG	A	999	8	17	4	23	999	999	999	999	999	999	1	999	999	999	999	999	999	999	999	999	999	999	999	999	999	999	999	999	999	999	999	999	999	999	999	999	999	999	999	999	999	999	999
597759	NM_000059.3:c.8975_9098del	chr13:g.32379769:TCCATCATCAGATTTATATTCTCTGTTAACAGAAGGAAAGAGATACAGAATTTATCATCTTGCAACTTCAAAATCTAAAAGTAAATCTGAAAGAGCTAACATACAGTTAGCAGCGACAAAAAAAA>T	32379769	TCCATCATCAGATTTATATTCTCTGTTAACAGAAGGAAAGAGATACAGAATTTATCATCTTGCAACTTCAAAATCTAAAAGTAAATCTGAAAGAGCTAACATACAGTTAGCAGCGACAAAAAAAA	T	999	125	17	4	23	999	999	999	999	999	999	999	999	999	999	999	999	999	999	999	999	999	999	999	999	999	999	999	999	999	999	999	999	999	999	999	999	999	999	999	999	999	999	999
597763	NM_000059.3:c.8992_9025del	chr13:g.32379786:ATTCTCTGTTAACAGAAGGAAAGAGATACAGAATT>A	32379786	ATTCTCTGTTAACAGAAGGAAAGAGATACAGAATT	A	999	35	17	4	23	999	999	999	999	999	999	1	999	999	999	999	999	999	999	999	999	999	999	999	999	999	999	999	999	999	999	999	999	999	999	999	999	999	999	999	999	999	999	999
597775	NM_000059.3:c.9078_9096dup	chr13:g.32379872:C>CAGTTAGCAGCGACAAAAAA	32379872	C	CAGTTAGCAGCGACAAAAAA	999	20	17	4	23	999	999	999	999	999	999	999	999	999	999	999	999	999	999	999	999	999	999	999	999	999	999	999	999	999	999	999	999	999	999	999	999	999	999	999	999	999	999	999
597785	NM_000059.3:c.9117+1del	chr13:g.32379912:CG>C	32379912	CG	C	999	2	17	4	23	999	999	999	999	999	0.25	4	999	999	999	999	999	999	999	999	999	999	999	999	999	999	999	999	999	999	999	999	999	999	999	999	999	999	999	999	999	999	999	999
597786	NM_000059.3:c.9117_9117+11del	chr13:g.32379912:CGGTACAAACCTT>C	32379912	CGGTACAAACCTT	C	999	13	15	4	23	23	999	999	999	999	999	1	999	999	999	999	999	999	999	999	999	999	999	999	999	999	999	999	999	999	999	999	999	999	999	999	999	999	999	999	999	999	999	999
597802	NM_000059.3:c.9219_9228del	chr13:g.32380104:TGGACCTAATA>T	32380104	TGGACCTAATA	T	999	11	17	4	24	999	999	999	999	999	999	1	999	999	999	999	999	999	999	999	999	999	999	999	999	999	999	999	999	999	999	999	999	999	999	999	999	999	999	999	999	999	999	999
597833	NM_000059.3:c.9342_9343insTTTTTTTTTTTTTTTTTTTTTTTTTTTTTTTTTTTTTTTGAGACGGAGTCTCGCTCTGTCGCCCAGGCCGGACTGTGGACTGCAGTGGCGCAATCTCGGCTCACTGCAAGCTCCGCTTCCCGGGTTCACGCCATTCTCCTGCCTCAGCCTCCCGAGTAGCTGGGACTACAGGCGCCCGCCACCGCGCCCGGCTAATTTTTTGTATTTTTAGTAGAGACGGGGTTTCACCTTGTTAGCCAGGATGGTCTCGATCTCCTGACCTCATGATCCACCCGCCTCGGCCTCCCAAAGTGCTGGGATTACAGGCGTGAGCCACCGCGCCCGGCCAATGAGGACATTATT	chr13:g.32394759:T>TAATGAGGACATTATTTTTTTTTTTTTTTTTTTTTTTTTTTTTTTTTTTTTTTTTGAGACGGAGTCTCGCTCTGTCGCCCAGGCCGGACTGTGGACTGCAGTGGCGCAATCTCGGCTCACTGCAAGCTCCGCTTCCCGGGTTCACGCCATTCTCCTGCCTCAGCCTCCCGAGTAGCTGGGACTACAGGCGCCCGCCACCGCGCCCGGCTAATTTTTTGTATTTTTAGTAGAGACGGGGTTTCACCTTGTTAGCCAGGATGGTCTCGATCTCCTGACCTCATGATCCACCCGCCTCGGCCTCCCAAAGTGCTGGGATTACAGGCGTGAGCCACCGCGCCCGGCC	32394759	T	TAATGAGGACATTATTTTTTTTTTTTTTTTTTTTTTTTTTTTTTTTTTTTTTTTTGAGACGGAGTCTCGCTCTGTCGCCCAGGCCGGACTGTGGACTGCAGTGGCGCAATCTCGGCTCACTGCAAGCTCCGCTTCCCGGGTTCACGCCATTCTCCTGCCTCAGCCTCCCGAGTAGCTGGGACTACAGGCGCCCGCCACCGCGCCCGGCTAATTTTTTGTATTTTTAGTAGAGACGGGGTTTCACCTTGTTAGCCAGGATGGTCTCGATCTCCTGACCTCATGATCCACCCGCCTCGGCCTCCCAAAGTGCTGGGATTACAGGCGTGAGCCACCGCGCCCGGCC	999	343	19	4	25	999	999	999	999	999	999	999	999	999	999	999	999	999	999	999	999	999	999	999	999	999	999	999	999	999	999	999	999	999	999	999	999	999	999	999	999	999	999	999
597834	NM_000059.3:c.9331_9335del	chr13:g.32394762:TGAGGA>T	32394762	TGAGGA	T	999	6	17	4	25	999	999	999	999	999	999	999	999	999	999	999	999	999	999	999	999	999	999	999	999	999	999	999	999	999	999	999	999	999	999	999	999	999	999	999	999	999	999	999
602348	NM_000059.3:c.9117+1G>A	chr13:g.32379914:G>A	32379914	G	A	999	1	15	4	999	23	999	999	999	999	999	3	999	999	999	999	999	999	999	999	999	999	999	999	999	999	999	999	999	999	999	999	999	999	999	999	999	999	999	999	999	999	999	999
602349	NM_000059.3:c.9117+1G>T	chr13:g.32379914:G>T	32379914	G	T	999	1	15	4	999	23	999	999	999	999	999	3	999	999	999	999	999	999	999	999	999	999	999	999	999	999	999	999	999	999	999	999	999	999	999	999	999	999	999	999	999	999	999	999
602351	NM_000059.3:c.9117+2T>A	chr13:g.32379915:T>A	32379915	T	A	999	1	15	4	999	23	999	999	999	999	999	3	999	999	999	999	999	999	999	999	999	999	999	999	999	999	999	999	999	999	999	999	999	999	999	999	999	999	999	999	999	999	999	999
602352	NM_000059.3:c.9117+2T>C	chr13:g.32379915:T>C	32379915	T	C	999	1	15	4	999	23	999	999	999	999	999	3	999	999	999	999	999	999	999	999	999	999	999	999	999	999	999	999	999	999	999	999	999	999	999	999	999	999	999	999	999	999	999	999
602402	NM_000059.3:c.9249_9256+8del	chr13:g.32380136:AAAAAAACAGGTAATGC>A	32380136	AAAAAAACAGGTAATGC	A	999	17	15	4	24	24	999	999	999	999	999	999	999	999	999	999	999	999	999	999	999	999	999	999	999	999	999	999	999	999	999	999	999	999	999	999	999	999	999	999	999	999	999	999
602404	NM_000059.3:c.9254_9256+11del	chr13:g.32380140:AAACAGGTAATGCAC>A	32380140	AAACAGGTAATGCAC	A	999	15	15	4	24	24	999	999	999	999	999	1	999	999	999	999	999	999	999	999	999	999	999	999	999	999	999	999	999	999	999	999	999	999	999	999	999	999	999	999	999	999	999	999
602409	NM_000059.3:c.9256+1G>A	chr13:g.32380146:G>A	32380146	G	A	999	1	15	4	999	24	999	999	999	999	0.33	3	999	999	999	999	999	999	999	999	999	999	999	999	999	999	999	999	999	999	999	999	999	999	999	999	999	999	999	999	999	999	999	999
602455	NM_000059.3:c.9324_9325insATTA	chr13:g.32394756:C>CATTA	32394756	C	CATTA	999	5	17	4	25	999	999	999	999	999	999	1	999	999	999	999	999	999	999	999	999	999	999	999	999	999	999	999	999	999	999	999	999	999	999	999	999	999	999	999	999	999	999	999
450885	NM_000059.3:c.9123dup	chr13:g.32380011:C>CA	32380011	C	CA	999	2	17	4	24	999	999	999	999	999	999	999	999	999	999	999	999	999	999	999	999	999	999	999	999	999	999	999	999	999	999	999	999	999	999	999	999	999	999	999	999	999	999	999
450942	NM_000059.3:c.9255dup	chr13:g.32380143:C>CA	32380143	C	CA	999	2	17	4	24	999	999	999	999	999	999	999	999	999	999	999	999	999	999	999	999	999	999	999	999	999	999	999	999	999	999	999	999	999	999	999	999	999	999	999	999	999	999	999
465835	NM_000059.3:c.8970del	chr13:g.32379764:TG>T	32379764	TG	T	999	2	17	4	23	999	999	999	999	999	999	2	999	999	999	999	999	999	999	999	999	999	999	999	999	999	999	999	999	999	999	999	999	999	999	999	999	999	999	999	999	999	999	999
465897	NM_000059.3:c.9200del	chr13:g.32380087:GC>G	32380087	GC	G	999	2	17	4	24	999	999	999	999	999	1	1	999	999	999	999	999	999	999	999	999	999	999	999	999	999	999	999	999	999	999	999	999	999	999	999	999	999	999	999	999	999	999	999
491466	NM_000059.3:c.9145dup	chr13:g.32380031:A>AT	32380031	A	AT	999	2	17	4	24	999	999	999	999	999	999	999	999	999	999	999	999	999	999	999	999	999	999	999	999	999	999	999	999	999	999	999	999	999	999	999	999	999	999	999	999	999	999	999
516346	NM_000059.3:c.8954_8955insAA	chr13:g.32379750:T>TAA	32379750	T	TAA	999	3	17	4	23	999	999	999	999	999	999	999	999	999	999	999	999	999	999	999	999	999	999	999	999	999	999	999	999	999	999	999	999	999	999	999	999	999	999	999	999	999	999	999
516439	NM_000059.3:c.9050_9053del	chr13:g.32379845:AAAAG>A	32379845	AAAAG	A	999	5	17	4	23	999	999	999	999	999	999	999	999	999	999	999	999	999	999	999	999	999	999	999	999	999	999	999	999	999	999	999	999	999	999	999	999	999	999	999	999	999	999	999
516452	NM_000059.3:c.9064delinsGG	chr13:g.32379860:A>GG	32379860	A	GG	999	2	17	4	23	999	999	999	999	999	999	1	999	999	999	999	999	999	999	999	999	999	999	999	999	999	999	999	999	999	999	999	999	999	999	999	999	999	999	999	999	999	999	999
516488	NM_000059.3:c.9094_9095delinsC	chr13:g.32379890:AA>C	32379890	AA	C	999	2	17	4	23	999	999	999	999	999	999	999	999	999	999	999	999	999	999	999	999	999	999	999	999	999	999	999	999	999	999	999	999	999	999	999	999	999	999	999	999	999	999	999
516489	NM_000059.3:c.9095_9096insT	chr13:g.32379891:A>AT	32379891	A	AT	999	2	17	4	23	999	999	999	999	999	999	999	999	999	999	999	999	999	999	999	999	999	999	999	999	999	999	999	999	999	999	999	999	999	999	999	999	999	999	999	999	999	999	999
516611	NM_000059.3:c.9154_9155insT	chr13:g.32380043:C>CT	32380043	C	CT	999	2	17	4	24	999	999	999	999	999	999	999	999	999	999	999	999	999	999	999	999	999	999	999	999	999	999	999	999	999	999	999	999	999	999	999	999	999	999	999	999	999	999	999
516647	NM_000059.3:c.9190del	chr13:g.32380078:AG>A	32380078	AG	A	999	2	17	4	24	999	999	999	999	999	999	999	999	999	999	999	999	999	999	999	999	999	999	999	999	999	999	999	999	999	999	999	999	999	999	999	999	999	999	999	999	999	999	999
516654	NM_000059.3:c.9194_9196del	chr13:g.32380082:TTTC>T	32380082	TTTC	T	999	4	19	4	24	999	999	999	999	999	999	999	999	999	999	999	999	999	999	999	999	999	999	999	999	999	999	999	999	999	999	999	999	999	999	999	999	999	999	999	999	999	999	999
516655	NM_000059.3:c.9194_9195insA	chr13:g.32380083:T>TA	32380083	T	TA	999	2	17	4	24	999	999	999	999	999	999	1	999	999	999	999	999	999	999	999	999	999	999	999	999	999	999	999	999	999	999	999	999	999	999	999	999	999	999	999	999	999	999	999
520070	NM_000059.3:c.9294_9295insG	chr13:g.32394726:C>CG	32394726	C	CG	999	2	17	4	25	999	999	999	999	999	999	999	999	999	999	999	999	999	999	999	999	999	999	999	999	999	999	999	999	999	999	999	999	999	999	999	999	999	999	999	999	999	999	999
520077	NM_000059.3:c.9302del	chr13:g.32394733:CT>C	32394733	CT	C	999	2	17	4	25	999	999	999	999	999	999	999	999	999	999	999	999	999	999	999	999	999	999	999	999	999	999	999	999	999	999	999	999	999	999	999	999	999	999	999	999	999	999	999
520082	NM_000059.3:c.9304_9305del	chr13:g.32394735:GGC>G	32394735	GGC	G	999	3	17	4	25	999	999	999	999	999	999	999	999	999	999	999	999	999	999	999	999	999	999	999	999	999	999	999	999	999	999	999	999	999	999	999	999	999	999	999	999	999	999	999
520110	NM_000059.3:c.9332_9333insT	chr13:g.32394764:A>AT	32394764	A	AT	999	2	17	4	25	999	999	999	999	999	999	999	999	999	999	999	999	999	999	999	999	999	999	999	999	999	999	999	999	999	999	999	999	999	999	999	999	999	999	999	999	999	999	999
520190	NM_000059.3:c.9399del	chr13:g.32394830:CA>C	32394830	CA	C	999	2	17	4	25	999	999	999	999	999	999	999	999	999	999	999	999	999	999	999	999	999	999	999	999	999	999	999	999	999	999	999	999	999	999	999	999	999	999	999	999	999	999	999
520203	NM_000059.3:c.9406_9408delinsA	chr13:g.32394838:CTT>A	32394838	CTT	A	999	3	17	4	25	999	999	999	999	999	999	999	999	999	999	999	999	999	999	999	999	999	999	999	999	999	999	999	999	999	999	999	999	999	999	999	999	999	999	999	999	999	999	999
564003	NM_000059.3:c.8982dup	chr13:g.32379777:C>CA	32379777	C	CA	999	2	17	4	23	999	999	999	999	999	999	999	999	999	999	999	999	999	999	999	999	999	999	999	999	999	999	999	999	999	999	999	999	999	999	999	999	999	999	999	999	999	999	999
564027	NM_000059.3:c.9075dup	chr13:g.32379870:T>TA	32379870	T	TA	999	2	17	4	23	999	999	999	999	999	999	999	999	999	999	999	999	999	999	999	999	999	999	999	999	999	999	999	999	999	999	999	999	999	999	999	999	999	999	999	999	999	999	999
564044	NM_000059.3:c.9113dup	chr13:g.32379908:C>CT	32379908	C	CT	999	2	17	4	23	999	999	999	999	999	999	999	999	999	999	999	999	999	999	999	999	999	999	999	999	999	999	999	999	999	999	999	999	999	999	999	999	999	999	999	999	999	999	999
564082	NM_000059.3:c.9177dup	chr13:g.32380063:C>CA	32380063	C	CA	999	2	17	4	24	999	999	999	999	999	999	999	999	999	999	999	999	999	999	999	999	999	999	999	999	999	999	999	999	999	999	999	999	999	999	999	999	999	999	999	999	999	999	999
564089	NM_000059.3:c.9195del	chr13:g.32380081:CT>C	32380081	CT	C	999	2	17	4	24	999	999	999	999	999	999	999	999	999	999	999	999	999	999	999	999	999	999	999	999	999	999	999	999	999	999	999	999	999	999	999	999	999	999	999	999	999	999	999
565397	NM_000059.3:c.9310A>T	chr13:g.32394742:A>T	32394742	A	T	999	1	19	4	25	999	999	999	999	999	999	2	0.96804	0.9675	46	8.97184	0.99683	999	0.52296	0.74903	0.82036	999	0.94758	0.7944	0.29159	0.39905	0.61905	0.62929	999	999	999	999	999	999	999	0.81001	999	999	999	999	0.49873	0.98167	0.46738	0.51262
579428	NM_000059.3:c.9096_9097del	chr13:g.32379885:CAA>C	32379885	CAA	C	999	3	17	4	23	999	999	999	999	999	999	1	999	999	999	999	999	999	999	999	999	999	999	999	999	999	999	999	999	999	999	999	999	999	999	999	999	999	999	999	999	999	999	999
579484	NM_000059.3:c.9163del	chr13:g.32380048:GC>G	32380048	GC	G	999	2	17	4	24	999	999	999	999	999	999	999	999	999	999	999	999	999	999	999	999	999	999	999	999	999	999	999	999	999	999	999	999	999	999	999	999	999	999	999	999	999	999	999
579496	NM_000059.3:c.9195_9196delinsAT	chr13:g.32380084:TC>AT	32380084	TC	AT	999	3	19	4	24	999	999	999	999	999	999	1	999	999	999	999	999	999	999	999	999	999	999	999	999	999	999	999	999	999	999	999	999	999	999	999	999	999	999	999	999	999	999	999
579518	NM_000059.3:c.9239_9240del	chr13:g.32380126:TTC>T	32380126	TTC	T	999	3	17	4	24	999	999	999	999	999	999	999	999	999	999	999	999	999	999	999	999	999	999	999	999	999	999	999	999	999	999	999	999	999	999	999	999	999	999	999	999	999	999	999
597757	NM_000059.3:c.8960del	chr13:g.32379755:CT>C	32379755	CT	C	999	2	17	4	23	999	999	999	999	999	999	999	999	999	999	999	999	999	999	999	999	999	999	999	999	999	999	999	999	999	999	999	999	999	999	999	999	999	999	999	999	999	999	999
597762	NM_000059.3:c.8988del	chr13:g.32379783:TA>T	32379783	TA	T	999	2	17	4	23	999	999	999	999	999	999	1	999	999	999	999	999	999	999	999	999	999	999	999	999	999	999	999	999	999	999	999	999	999	999	999	999	999	999	999	999	999	999	999
597772	NM_000059.3:c.9053del	chr13:g.32379848:AG>A	32379848	AG	A	999	2	17	4	23	999	999	999	999	999	999	999	999	999	999	999	999	999	999	999	999	999	999	999	999	999	999	999	999	999	999	999	999	999	999	999	999	999	999	999	999	999	999	999
597798	NM_000059.3:c.9191del	chr13:g.32380079:GA>G	32380079	GA	G	999	2	17	4	24	999	999	999	999	999	999	999	999	999	999	999	999	999	999	999	999	999	999	999	999	999	999	999	999	999	999	999	999	999	999	999	999	999	999	999	999	999	999	999
597799	NM_000059.3:c.9200_9201insCT	chr13:g.32380089:C>CCT	32380089	C	CCT	999	3	17	4	24	999	999	999	999	999	999	999	999	999	999	999	999	999	999	999	999	999	999	999	999	999	999	999	999	999	999	999	999	999	999	999	999	999	999	999	999	999	999	999
597801	NM_000059.3:c.9212dup	chr13:g.32380100:G>GA	32380100	G	GA	999	2	17	4	24	999	999	999	999	999	999	1	999	999	999	999	999	999	999	999	999	999	999	999	999	999	999	999	999	999	999	999	999	999	999	999	999	999	999	999	999	999	999	999
597803	NM_000059.3:c.9225dup	chr13:g.32380113:T>TA	32380113	T	TA	999	2	17	4	24	999	999	999	999	999	999	1	999	999	999	999	999	999	999	999	999	999	999	999	999	999	999	999	999	999	999	999	999	999	999	999	999	999	999	999	999	999	999	999
597807	NM_000059.3:c.9252_9255del	chr13:g.32380139:AAAAC>A	32380139	AAAAC	A	999	5	17	4	24	999	999	999	999	999	999	999	999	999	999	999	999	999	999	999	999	999	999	999	999	999	999	999	999	999	999	999	999	999	999	999	999	999	999	999	999	999	999	999
597808	NM_000059.3:c.9252_9253delinsG	chr13:g.32380141:AA>G	32380141	AA	G	999	2	17	4	24	999	999	999	999	999	999	999	999	999	999	999	999	999	999	999	999	999	999	999	999	999	999	999	999	999	999	999	999	999	999	999	999	999	999	999	999	999	999	999
597809	NM_000059.3:c.9254del	chr13:g.32380142:AC>A	32380142	AC	A	999	2	17	4	24	999	999	999	999	999	999	1	999	999	999	999	999	999	999	999	999	999	999	999	999	999	999	999	999	999	999	999	999	999	999	999	999	999	999	999	999	999	999	999
597828	NM_000059.3:c.9290_9293del	chr13:g.32394721:TGTTA>T	32394721	TGTTA	T	999	5	17	4	25	999	999	999	999	999	999	1	999	999	999	999	999	999	999	999	999	999	999	999	999	999	999	999	999	999	999	999	999	999	999	999	999	999	999	999	999	999	999	999
602268	NM_000059.3:c.8957_8958del	chr13:g.32379750:TTA>T	32379750	TTA	T	999	3	17	4	23	999	999	999	999	999	999	1	999	999	999	999	999	999	999	999	999	999	999	999	999	999	999	999	999	999	999	999	999	999	999	999	999	999	999	999	999	999	999	999
602270	NM_000059.3:c.8956_8957insAA	chr13:g.32379751:T>TAA	32379751	T	TAA	999	3	17	4	23	999	999	999	999	999	999	2	999	999	999	999	999	999	999	999	999	999	999	999	999	999	999	999	999	999	999	999	999	999	999	999	999	999	999	999	999	999	999	999
602286	NM_000059.3:c.8995_8996del	chr13:g.32379787:TTC>T	32379787	TTC	T	999	3	17	4	23	999	999	999	999	999	999	999	999	999	999	999	999	999	999	999	999	999	999	999	999	999	999	999	999	999	999	999	999	999	999	999	999	999	999	999	999	999	999	999
602292	NM_000059.3:c.9008del	chr13:g.32379802:AG>A	32379802	AG	A	999	2	17	4	23	999	999	999	999	999	999	1	999	999	999	999	999	999	999	999	999	999	999	999	999	999	999	999	999	999	999	999	999	999	999	999	999	999	999	999	999	999	999	999
602312	NM_000059.3:c.9045del	chr13:g.32379837:CA>C	32379837	CA	C	999	2	17	4	23	999	999	999	999	999	999	999	999	999	999	999	999	999	999	999	999	999	999	999	999	999	999	999	999	999	999	999	999	999	999	999	999	999	999	999	999	999	999	999
602323	NM_000059.3:c.9070_9073del	chr13:g.32379865:TAACA>T	32379865	TAACA	T	999	5	17	4	23	999	999	999	999	999	999	999	999	999	999	999	999	999	999	999	999	999	999	999	999	999	999	999	999	999	999	999	999	999	999	999	999	999	999	999	999	999	999	999
602350	NM_000059.3:c.9117+1_9117+2delinsTC	chr13:g.32379914:GT>TC	32379914	GT	TC	999	3	15	4	999	23	999	999	999	999	999	1	999	999	999	999	999	999	999	999	999	999	999	999	999	999	999	999	999	999	999	999	999	999	999	999	999	999	999	999	999	999	999	999
602389	NM_000059.3:c.9222_9223insTT	chr13:g.32380111:A>ATT	32380111	A	ATT	999	3	17	4	24	999	999	999	999	999	999	999	999	999	999	999	999	999	999	999	999	999	999	999	999	999	999	999	999	999	999	999	999	999	999	999	999	999	999	999	999	999	999	999
602408	NM_000059.3:c.9256_9256+1delinsTA	chr13:g.32380145:GG>TA	32380145	GG	TA	999	3	15	4	24	24	999	999	999	999	999	1	999	999	999	999	999	999	999	999	999	999	999	999	999	999	999	999	999	999	999	999	999	999	999	999	999	999	999	999	999	999	999	999
602442	NM_000059.3:c.9289dup	chr13:g.32394720:A>AT	32394720	A	AT	999	2	17	4	25	999	999	999	999	999	999	999	999	999	999	999	999	999	999	999	999	999	999	999	999	999	999	999	999	999	999	999	999	999	999	999	999	999	999	999	999	999	999	999
602443	NM_000059.3:c.9290del	chr13:g.32394721:TG>T	32394721	TG	T	999	2	17	4	25	999	999	999	999	999	999	0.5	999	999	999	999	999	999	999	999	999	999	999	999	999	999	999	999	999	999	999	999	999	999	999	999	999	999	999	999	999	999	999	999
602456	NM_000059.3:c.9330dup	chr13:g.32394761:A>AT	32394761	A	AT	999	2	17	4	25	999	999	999	999	999	999	2	999	999	999	999	999	999	999	999	999	999	999	999	999	999	999	999	999	999	999	999	999	999	999	999	999	999	999	999	999	999	999	999
602487	NM_000059.3:c.9409dup	chr13:g.32394840:T>TA	32394840	T	TA	999	2	17	4	25	999	999	999	999	999	999	0.5	999	999	999	999	999	999	999	999	999	999	999	999	999	999	999	999	999	999	999	999	999	999	999	999	999	999	999	999	999	999	999	999
602491	NM_000059.3:c.9414_9415del	chr13:g.32394844:TTA>T	32394844	TTA	T	999	3	17	4	25	999	999	999	999	999	999	999	999	999	999	999	999	999	999	999	999	999	999	999	999	999	999	999	999	999	999	999	999	999	999	999	999	999	999	999	999	999	999	999
497054	NM_000059.3:c.940A>T	chr13:g.32332418:A>T	32332418	A	T	999	1	19	4	10	999	999	999	999	999	999	1	0.8584	0.85653	33	4.83364	0.92817	999	0.39414	0.30085	0.45168	999	0.21262	0.12157	0.31866	0.6058	0.09195	0.16297	999	999	999	999	999	999	999	0.81001	999	999	999	999	0.16744	0.85238	0.48302	0.18651
508004	NM_000059.3:c.7285G>T	chr13:g.32355138:G>T	32355138	G	T	999	1	19	4	14	999	999	999	999	999	999	999	0.86938	0.86767	38	7.38899	0.97689	999	0.53011	0.43034	0.60491	999	0.2872	0.59785	0.28431	0.39905	0.67416	0.14745	999	999	999	999	999	999	999	0.81001	999	999	999	999	0.11235	0.90138	0.54609	0.20646
558001	NM_000059.3:c.1688G>A	chr13:g.32333166:G>A	32333166	G	A	999	1	19	4	10	999	999	999	999	999	999	1	0.74479	0.74146	33	4.76606	0.92617	999	0.39001	0.34003	0.51594	999	0.31702	0.12157	0.3433	0.06942	0.67416	0.04602	999	999	999	999	999	999	999	0.81001	999	999	999	999	0.13047	0.88909	0.49152	0.15687
600294	NM_000059.3:c.4444G>T	chr13:g.32338799:G>T	32338799	G	T	999	1	19	4	11	999	999	999	999	999	999	1	0.87631	0.87471	33	5.191	0.93725	999	0.56662	0.29594	0.44899	999	0.203	0.40923	0.32993	0.55881	0.61905	0.05537	999	999	999	999	999	999	999	0.81001	999	999	999	999	0.1541	0.94432	0.52143	0.21806
500482	NM_000059.3:c.3604A>T	chr13:g.32337959:A>T	32337959	A	T	999	1	19	4	11	999	999	999	999	999	999	999	0.87113	0.86946	34	5.57499	0.94771	999	0.45069	0.30914	0.45209	999	0.13623	0.59785	0.2351	0.55881	0.61905	0.1216	999	999	999	999	999	999	999	0.81001	999	999	999	999	0.19684	0.89577	0.51929	0.21851
508652	NM_000059.3:c.7570A>T	chr13:g.32356562:A>T	32356562	A	T	999	1	19	4	15	999	999	999	999	999	999	1	0.89592	0.89462	41	8.10383	0.98868	999	0.58795	0.56168	0.67234	999	0.33575	0.59785	0.20962	0.62686	0.67416	0.36243	999	999	999	999	999	999	999	0.81001	999	999	999	999	0.55572	0.94432	0.54702	0.42371
578394	NM_000059.3:c.7423G>T	chr13:g.32355276:G>T	32355276	G	T	999	1	19	4	14	999	999	999	999	999	999	1	0.86726	0.86552	37	7.02901	0.9711	999	0.47068	0.29725	0.45642	999	0.09211	0.7944	0.19827	0.39905	0.67416	0.12524	999	999	999	999	999	999	999	0.81001	999	999	999	999	0.41978	0.78451	0.54702	0.1437
598744	NM_000059.3:c.151G>T	chr13:g.32319160:G>T	32319160	G	T	999	1	19	4	3	999	999	999	999	999	999	1	0.9786	0.97827	36	6.91951	0.96949	999	0.7651	0.90199	0.95441	999	0.88346	0.49859	0.74766	0.50148	0.67416	0.26288	999	999	999	999	999	999	999	0.81001	999	999	999	999	0.98202	0.68603	0.3561	0.79691
499652	NM_000059.3:c.2825C>G	chr13:g.32337180:C>G	32337180	C	G	999	1	19	4	11	999	999	999	999	999	999	999	0.66723	0.66307	28.9	4.22905	0.86348	999	0.26031	0.17608	0.2842	999	0.0656	0.7944	0.24957	0.15389	0.53088	0.03736	999	999	999	999	999	999	999	0.81001	999	999	999	999	0.64136	0.88356	0.51307	0.10639
501512	NM_000059.3:c.4531G>T	chr13:g.32338886:G>T	32338886	G	T	999	1	19	4	11	999	999	999	999	999	0.5	2	0.68223	0.67821	26.7	3.96528	0.77423	999	0.2122	0.09336	0.16968	999	0.05775	0.40923	0.39149	0.55881	0.61905	0.17272	999	999	999	999	999	999	999	0.81001	999	999	999	999	0.38013	0.922	0.52143	0.13858
557957	NM_000059.3:c.1490C>G	chr13:g.32332968:C>G	32332968	C	G	999	1	19	4	10	999	999	999	999	999	0.5	2	0.63286	0.6283	25.6	3.75486	0.70886	999	0.28721	0.24543	0.39284	999	0.16386	0.12157	0.31298	0.06942	0.05528	0.04836	999	999	999	999	999	999	999	0.81001	999	999	999	999	0.34359	0.86191	0.49152	0.1942
598662	NM_000059.3:c.2T>A	chr13:g.32316462:T>A	32316462	T	A	999	1	18	4	2	999	0	1	1	0.898	999	4	0.68616	0.68218	24.7	3.50337	0.64177	0.85753	0.41095	0.65636	0.67486	0.00903	0.73797	0.07192	0.74766	0.00183	0.06265	0.8433	0.99145	999	0.93929	0.05321	0.99718	0.11483	0.9982	0.81001	0.35399	999	999	0.60952	0.57219	0.80278	0.32732	0.48402
520251	NM_000059.3:c.9454G>T	chr13:g.32394886:G>T	32394886	G	T	999	1	19	4	25	999	999	999	999	999	999	1	0.96804	0.9675	42	8.38938	0.9923	999	0.61628	0.73675	0.82654	999	0.47196	0.89359	0.23165	0.87919	0.61905	0.62929	999	999	999	999	999	999	999	0.81001	999	999	999	999	0.7371	0.86725	0.46738	0.55483
521347	NM_000059.3:c.9667G>T	chr13:g.32398180:G>T	32398180	G	T	999	1	19	4	27	999	999	999	999	999	0.5	2	0.87742	0.87583	49	9.37009	0.99829	999	0.34347	0.48959	0.66806	999	0.3407	0.7944	0.20017	0.50148	0.67416	0.08966	999	999	999	999	999	999	999	0.81001	999	999	999	999	0.39256	0.73375	0.461	0.40458
521376	NM_000059.3:c.9692C>A	chr13:g.32398205:C>A	32398205	C	A	999	1	19	4	27	999	999	999	999	999	0.67	3	0.90253	0.90131	37	7.02282	0.971	999	0.32687	0.36488	0.52482	999	0.37579	0.97443	0.22795	0.96076	0.67416	0.07613	999	999	999	999	999	999	999	0.81001	999	999	999	999	0.4705	0.77978	0.461	0.31719
521627	NM_000059.3:c.9961C>T	chr13:g.32398474:C>T	32398474	C	T	999	1	19	4	27	999	999	999	999	999	0.67	3	0.86797	0.86623	35	6.32272	0.96191	999	0.30527	0.30933	0.4558	999	0.24139	0.59785	0.14893	0.6058	0.53088	0.05237	999	999	999	999	999	999	999	0.81001	999	999	999	999	0.23441	0.70263	0.461	0.12733
565796	NM_000059.3:c.9678T>A	chr13:g.32398191:T>A	32398191	T	A	999	1	19	4	27	999	999	999	999	999	999	999	0.86762	0.86589	35	6.22234	0.96058	999	0.23455	0.18007	0.3064	999	0.04212	0.7944	0.17319	0.50148	0.67416	0.11027	999	999	999	999	999	999	999	0.81001	999	999	999	999	0.48148	0.76111	0.461	0.18133
602637	NM_000059.3:c.9925G>T	chr13:g.32398438:G>T	32398438	G	T	999	1	19	4	27	999	999	999	999	999	0.33	3	0.87248	0.87083	37	7.26308	0.97477	999	0.33116	0.38049	0.5384	999	0.28953	0.59785	0.15692	0.50148	0.53088	0.06759	999	999	999	999	999	999	999	0.81001	999	999	999	999	0.2237	0.69562	0.461	0.18426
500672	NM_000059.3:c.3779T>A	chr13:g.32338134:T>A	32338134	T	A	999	1	19	4	11	999	999	999	999	999	999	1	0.86869	0.86698	36	6.39665	0.96282	999	0.39964	0.27229	0.40438	999	0.14468	0.40923	0.23545	0.15389	0.33627	0.06408	999	999	999	999	999	999	999	0.81001	999	999	999	999	0.03018	0.8566	0.51929	0.09111
513885	NM_000059.3:c.8623G>T	chr13:g.32371091:G>T	32371091	G	T	999	1	19	4	20	999	999	999	999	999	999	999	0.94859	0.94782	44	8.65466	0.9948	999	0.65736	0.53749	0.65118	999	0.22882	0.7944	0.15591	0.50148	0.67416	0.20979	999	999	999	999	999	999	999	0.81001	999	999	999	999	0.07103	0.78832	0.55085	0.40816
600059	NM_000059.3:c.3779T>G	chr13:g.32338134:T>G	32338134	T	G	999	1	19	4	11	999	999	999	999	999	999	1	0.86869	0.86698	36	6.41242	0.96302	999	0.40193	0.27229	0.40438	999	0.14468	0.40923	0.23545	0.15389	0.33627	0.06408	999	999	999	999	999	999	999	0.81001	999	999	999	999	0.03018	0.8566	0.51929	0.10685
457996	NM_000059.3:c.9649_*902del	chr13:g.32398161:GATGTCTTCTCCTAATTGTGAGATATATTATCAAAGTCCTTTATCACTTTGTATGGCCAAAAGGAAGTCTGTTTCCACACCTGTCTCAGCCCAGATGACTTCAAAGTCTTGTAAAGGGGAGAAAGAGATTGATGACCAAAAGAACTGCAAAAAGAGAAGAGCCTTGGATTTCTTGAGTAGACTGCCTTTACCTCCACCTGTTAGTCCCATTTGTACATTTGTTTCTCCGGCTGCACAGAAGGCATTTCAGCCACCAAGGAGTTGTGGCACCAAATACGAAACACCCATAAAGAAAAAAGAACTGAATTCTCCTCAGATGACTCCATTTAAAAAATTCAATGAAATTTCTCTTTTGGAAAGTAATTCAATAGCTGACGAAGAA…	32398161	GATGTCTTCTCCTAATTGTGAGATATATTATCAAAGTCCTTTATCACTTTGTATGGCCAAAAGGAAGTCTGTTTCCACACCTGTCTCAGCCCAGATGACTTCAAAGTCTTGTAAAGGGGAGAAAGAGATTGATGACCAAAAGAACTGCAAAAAGAGAAGAGCCTTGGATTTCTTGAGTAGACTGCCTTTACCTCCACCTGTTAGTCCCATTTGTACATTTGTTTCTCCGGCTGCACAGAAGGCATTTCAGCCACCAAGGAGTTGTGGCACCAAATACGAAACACCCATAAAGAAAAAAGAACTGAATTCTCCTCAGATGACTCCATTTAAAAAATTCAATGAAATTTCTCTTTTGGAAAGTAATTCAATAGCTGACGAAGAACTTGCATTGATAAATAC…	G	999	1512	16	4	27	999	999	999	999	999	999	999	999	999	999	999	999	999	999	999	999	999	999	999	999	999	999	999	999	999	999	999	999	999	999	999	999	999	999	999	999	999	999	999
466066	NM_000059.3:c.9490_9491del	chr13:g.32394918:GAA>G	32394918	GAA	G	999	3	17	4	25	999	999	999	999	999	999	999	999	999	999	999	999	999	999	999	999	999	999	999	999	999	999	999	999	999	999	999	999	999	999	999	999	999	999	999	999	999	999	999
466143	NM_000059.3:c.9842del	chr13:g.32398353:TC>T	32398353	TC	T	999	2	17	4	27	999	999	999	999	999	999	999	999	999	999	999	999	999	999	999	999	999	999	999	999	999	999	999	999	999	999	999	999	999	999	999	999	999	999	999	999	999	999	999
466161	NM_000059.3:c.10043del	chr13:g.32398553:TA>T	32398553	TA	T	999	2	17	4	27	999	999	999	999	999	999	999	999	999	999	999	999	999	999	999	999	999	999	999	999	999	999	999	999	999	999	999	999	999	999	999	999	999	999	999	999	999	999	999
466171	NM_000059.3:c.10220_10223del	chr13:g.32398730:AAAAT>A	32398730	AAAAT	A	999	5	17	4	27	999	999	999	999	999	999	999	999	999	999	999	999	999	999	999	999	999	999	999	999	999	999	999	999	999	999	999	999	999	999	999	999	999	999	999	999	999	999	999
486391	NM_000059.3:c.9717_9718insAT	chr13:g.32398229:C>CTA	32398229	C	CTA	999	3	17	4	27	999	999	999	999	999	999	1	999	999	999	999	999	999	999	999	999	999	999	999	999	999	999	999	999	999	999	999	999	999	999	999	999	999	999	999	999	999	999	999
491523	NM_000059.3:c.9800dup	chr13:g.32398308:C>CA	32398308	C	CA	999	2	17	4	27	999	999	999	999	999	999	999	999	999	999	999	999	999	999	999	999	999	999	999	999	999	999	999	999	999	999	999	999	999	999	999	999	999	999	999	999	999	999	999
520240	NM_000059.3:c.9445del	chr13:g.32394876:TA>T	32394876	TA	T	999	2	17	4	25	999	999	999	999	999	999	999	999	999	999	999	999	999	999	999	999	999	999	999	999	999	999	999	999	999	999	999	999	999	999	999	999	999	999	999	999	999	999	999
520292	NM_000059.3:c.9501+1dup	chr13:g.32394932:A>AG	32394932	A	AG	999	2	17	4	25	999	999	999	999	999	999	999	999	999	999	999	999	999	999	999	999	999	999	999	999	999	999	999	999	999	999	999	999	999	999	999	999	999	999	999	999	999	999	999
520988	NM_000059.3:c.9576del	chr13:g.32396970:TC>T	32396970	TC	T	999	2	17	4	26	999	999	999	999	999	999	999	999	999	999	999	999	999	999	999	999	999	999	999	999	999	999	999	999	999	999	999	999	999	999	999	999	999	999	999	999	999	999	999
521020	NM_000059.3:c.9606_9607insA	chr13:g.32397002:G>GA	32397002	G	GA	999	2	17	4	26	999	999	999	999	999	999	999	999	999	999	999	999	999	999	999	999	999	999	999	999	999	999	999	999	999	999	999	999	999	999	999	999	999	999	999	999	999	999	999
521063	NM_000059.3:c.9648+1G>A	chr13:g.32397045:G>A	32397045	G	A	999	1	15	4	999	26	999	999	999	999	0.33	3	999	999	999	999	999	999	999	999	999	999	999	999	999	999	999	999	999	999	999	999	999	999	999	999	999	999	999	999	999	999	999	999
521460	NM_000059.3:c.9779_9780del	chr13:g.32398291:GAT>G	32398291	GAT	G	999	3	17	4	27	999	999	999	999	999	999	1	999	999	999	999	999	999	999	999	999	999	999	999	999	999	999	999	999	999	999	999	999	999	999	999	999	999	999	999	999	999	999	999
521477	NM_000059.3:c.9800del	chr13:g.32398308:CA>C	32398308	CA	C	999	2	17	4	27	999	999	999	999	999	999	1	999	999	999	999	999	999	999	999	999	999	999	999	999	999	999	999	999	999	999	999	999	999	999	999	999	999	999	999	999	999	999	999
521512	NM_000059.3:c.9850_9866del	chr13:g.32398360:GTTAGTCCCATTTGTACA>G	32398360	GTTAGTCCCATTTGTACA	G	999	18	17	4	27	999	999	999	999	999	999	1	999	999	999	999	999	999	999	999	999	999	999	999	999	999	999	999	999	999	999	999	999	999	999	999	999	999	999	999	999	999	999	999
521606	NM_000059.3:c.9945dup	chr13:g.32398452:G>GA	32398452	G	GA	999	2	17	4	27	999	999	999	999	999	999	1	999	999	999	999	999	999	999	999	999	999	999	999	999	999	999	999	999	999	999	999	999	999	999	999	999	999	999	999	999	999	999	999
521741	NM_000059.3:c.10095_10096insGAATTATATCT	chr13:g.32398608:C>CGAATTATATCT	32398608	C	CGAATTATATCT	999	12	17	4	27	999	999	999	999	999	999	1	999	999	999	999	999	999	999	999	999	999	999	999	999	999	999	999	999	999	999	999	999	999	999	999	999	999	999	999	999	999	999	999
521862	NM_000059.3:c.10225del	chr13:g.32398737:GC>G	32398737	GC	G	999	2	17	4	27	999	999	999	999	999	999	999	999	999	999	999	999	999	999	999	999	999	999	999	999	999	999	999	999	999	999	999	999	999	999	999	999	999	999	999	999	999	999	999
521878	NM_000059.3:c.10248del	chr13:g.32398755:TA>T	32398755	TA	T	999	2	17	4	27	999	999	999	999	999	999	999	999	999	999	999	999	999	999	999	999	999	999	999	999	999	999	999	999	999	999	999	999	999	999	999	999	999	999	999	999	999	999	999
565433	NM_000059.3:c.9439dup	chr13:g.32394867:G>GT	32394867	G	GT	999	2	17	4	25	999	999	999	999	999	999	999	999	999	999	999	999	999	999	999	999	999	999	999	999	999	999	999	999	999	999	999	999	999	999	999	999	999	999	999	999	999	999	999
565657	NM_000059.3:c.9534del	chr13:g.32396929:AC>A	32396929	AC	A	999	2	17	4	26	999	999	999	999	999	999	999	999	999	999	999	999	999	999	999	999	999	999	999	999	999	999	999	999	999	999	999	999	999	999	999	999	999	999	999	999	999	999	999
565670	NM_000059.3:c.9595_9596dup	chr13:g.32396990:T>TAC	32396990	T	TAC	999	3	17	4	26	999	999	999	999	999	999	999	999	999	999	999	999	999	999	999	999	999	999	999	999	999	999	999	999	999	999	999	999	999	999	999	999	999	999	999	999	999	999	999
565674	NM_000059.3:c.9610_9611del	chr13:g.32397003:TAC>T	32397003	TAC	T	999	3	17	4	26	999	999	999	999	999	999	1	999	999	999	999	999	999	999	999	999	999	999	999	999	999	999	999	999	999	999	999	999	999	999	999	999	999	999	999	999	999	999	999
565792	NM_000059.3:c.9672del	chr13:g.32398184:TA>T	32398184	TA	T	999	2	17	4	27	999	999	999	999	999	999	1	999	999	999	999	999	999	999	999	999	999	999	999	999	999	999	999	999	999	999	999	999	999	999	999	999	999	999	999	999	999	999	999
565830	NM_000059.3:c.9846del	chr13:g.32398358:CT>C	32398358	CT	C	999	2	17	4	27	999	999	999	999	999	999	999	999	999	999	999	999	999	999	999	999	999	999	999	999	999	999	999	999	999	999	999	999	999	999	999	999	999	999	999	999	999	999	999
565831	NM_000059.3:c.9855del	chr13:g.32398365:TC>T	32398365	TC	T	999	2	17	4	27	999	999	999	999	999	999	999	999	999	999	999	999	999	999	999	999	999	999	999	999	999	999	999	999	999	999	999	999	999	999	999	999	999	999	999	999	999	999	999
565902	NM_000059.3:c.10212_10213del	chr13:g.32398722:ATG>A	32398722	ATG	A	999	3	17	4	27	999	999	999	999	999	999	1	999	999	999	999	999	999	999	999	999	999	999	999	999	999	999	999	999	999	999	999	999	999	999	999	999	999	999	999	999	999	999	999
579681	NM_000059.3:c.9465_9466insTGAT	chr13:g.32394896:T>TTTGA	32394896	T	TTTGA	999	5	19	4	25	999	999	999	999	999	999	1	999	999	999	999	999	999	999	999	999	999	999	999	999	999	999	999	999	999	999	999	999	999	999	999	999	999	999	999	999	999	999	999
579750	NM_000059.3:c.9648+2T>G	chr13:g.32397046:T>G	32397046	T	G	999	1	15	4	999	26	999	999	999	999	999	1	999	999	999	999	999	999	999	999	999	999	999	999	999	999	999	999	999	999	999	999	999	999	999	999	999	999	999	999	999	999	999	999
579889	NM_000059.3:c.10061del	chr13:g.32398573:TC>T	32398573	TC	T	999	2	17	4	27	999	999	999	999	999	999	999	999	999	999	999	999	999	999	999	999	999	999	999	999	999	999	999	999	999	999	999	999	999	999	999	999	999	999	999	999	999	999	999
579906	NM_000059.3:c.10095_10096insT	chr13:g.32398608:C>CT	32398608	C	CT	0.006329	2	17	4	27	999	999	999	999	999	999	1	999	999	999	999	999	999	999	999	999	999	999	999	999	999	999	999	999	999	999	999	999	999	999	999	999	999	999	999	999	999	999	999
591794	NM_000059.3:c.9499_9501+2del	chr13:g.32394929:TTGAGG>T	32394929	TTGAGG	T	999	6	15	4	25	25	999	999	999	999	999	1	999	999	999	999	999	999	999	999	999	999	999	999	999	999	999	999	999	999	999	999	999	999	999	999	999	999	999	999	999	999	999	999
591797	NM_000059.3:c.9501+1G>T	chr13:g.32394934:G>T	32394934	G	T	999	1	15	4	999	25	999	999	999	999	999	1	999	999	999	999	999	999	999	999	999	999	999	999	999	999	999	999	999	999	999	999	999	999	999	999	999	999	999	999	999	999	999	999
591817	NM_000059.3:c.9517_9518insTCTAAGTCAAATGTTTTCAAAACAATTGACATTGTTTTCT	chr13:g.32396912:T>TTTCTAAGTCAAATGTTTTCAAAACAATTGACATTGTTTTC	32396912	T	TTTCTAAGTCAAATGTTTTCAAAACAATTGACATTGTTTTC	999	41	19	4	26	999	999	999	999	999	999	1	999	999	999	999	999	999	999	999	999	999	999	999	999	999	999	999	999	999	999	999	999	999	999	999	999	999	999	999	999	999	999	999
591847	NM_000059.3:c.9591del	chr13:g.32396986:AC>A	32396986	AC	A	999	2	17	4	26	999	999	999	999	999	999	1	999	999	999	999	999	999	999	999	999	999	999	999	999	999	999	999	999	999	999	999	999	999	999	999	999	999	999	999	999	999	999	999
597843	NM_000059.3:c.9423dup	chr13:g.32394854:G>GA	32394854	G	GA	999	2	17	4	25	999	999	999	999	999	999	1	999	999	999	999	999	999	999	999	999	999	999	999	999	999	999	999	999	999	999	999	999	999	999	999	999	999	999	999	999	999	999	999
597844	NM_000059.3:c.9444del	chr13:g.32394875:CT>C	32394875	CT	C	999	2	17	4	25	999	999	999	999	999	999	1	999	999	999	999	999	999	999	999	999	999	999	999	999	999	999	999	999	999	999	999	999	999	999	999	999	999	999	999	999	999	999	999
597846	NM_000059.3:c.9455del	chr13:g.32394886:GA>G	32394886	GA	G	999	2	17	4	25	999	999	999	999	999	999	999	999	999	999	999	999	999	999	999	999	999	999	999	999	999	999	999	999	999	999	999	999	999	999	999	999	999	999	999	999	999	999	999
597858	NM_000059.3:c.9556_9567delinsAAGTGGTCCACCCCAACTA	chr13:g.32396952:GCAAATGATCCC>AAGTGGTCCACCCCAACTA	32396952	GCAAATGATCCC	AAGTGGTCCACCCCAACTA	999	30	17	4	26	999	999	999	999	999	999	1	999	999	999	999	999	999	999	999	999	999	999	999	999	999	999	999	999	999	999	999	999	999	999	999	999	999	999	999	999	999	999	999
597881	NM_000059.3:c.9690_9696del	chr13:g.32398200:TTTATCAC>T	32398200	TTTATCAC	T	999	8	17	4	27	999	999	999	999	999	999	999	999	999	999	999	999	999	999	999	999	999	999	999	999	999	999	999	999	999	999	999	999	999	999	999	999	999	999	999	999	999	999	999
597883	NM_000059.3:c.9711del	chr13:g.32398222:AG>A	32398222	AG	A	999	2	17	4	27	999	999	999	999	999	999	1	999	999	999	999	999	999	999	999	999	999	999	999	999	999	999	999	999	999	999	999	999	999	999	999	999	999	999	999	999	999	999	999
597888	NM_000059.3:c.9766_9770del	chr13:g.32398278:GGAGAA>G	32398278	GGAGAA	G	999	6	17	4	27	999	999	999	999	999	999	1	999	999	999	999	999	999	999	999	999	999	999	999	999	999	999	999	999	999	999	999	999	999	999	999	999	999	999	999	999	999	999	999
597889	NM_000059.3:c.9772_9775del	chr13:g.32398283:AAGAG>A	32398283	AAGAG	A	999	5	17	4	27	999	999	999	999	999	999	1	999	999	999	999	999	999	999	999	999	999	999	999	999	999	999	999	999	999	999	999	999	999	999	999	999	999	999	999	999	999	999	999
597897	NM_000059.3:c.9887del	chr13:g.32398398:GA>G	32398398	GA	G	999	2	17	4	27	999	999	999	999	999	999	1	999	999	999	999	999	999	999	999	999	999	999	999	999	999	999	999	999	999	999	999	999	999	999	999	999	999	999	999	999	999	999	999
597899	NM_000059.3:c.9939_9942del	chr13:g.32398448:TAAAG>T	32398448	TAAAG	T	999	5	17	4	27	999	999	999	999	999	999	1	999	999	999	999	999	999	999	999	999	999	999	999	999	999	999	999	999	999	999	999	999	999	999	999	999	999	999	999	999	999	999	999
597900	NM_000059.3:c.9944_9948del	chr13:g.32398454:AAAAAG>A	32398454	AAAAAG	A	999	6	17	4	27	999	999	999	999	999	999	999	999	999	999	999	999	999	999	999	999	999	999	999	999	999	999	999	999	999	999	999	999	999	999	999	999	999	999	999	999	999	999	999
597903	NM_000059.3:c.9986del	chr13:g.32398497:CA>C	32398497	CA	C	999	2	17	4	27	999	999	999	999	999	999	1	999	999	999	999	999	999	999	999	999	999	999	999	999	999	999	999	999	999	999	999	999	999	999	999	999	999	999	999	999	999	999	999
597905	NM_000059.3:c.10058del	chr13:g.32398567:CT>C	32398567	CT	C	999	2	17	4	27	999	999	999	999	999	999	1	999	999	999	999	999	999	999	999	999	999	999	999	999	999	999	999	999	999	999	999	999	999	999	999	999	999	999	999	999	999	999	999
597906	NM_000059.3:c.10071del	chr13:g.32398583:CA>C	32398583	CA	C	999	2	17	4	27	999	999	999	999	999	999	2	999	999	999	999	999	999	999	999	999	999	999	999	999	999	999	999	999	999	999	999	999	999	999	999	999	999	999	999	999	999	999	999
597908	NM_000059.3:c.10080_10083del	chr13:g.32398590:AAAAC>A	32398590	AAAAC	A	999	5	17	4	27	999	999	999	999	999	999	1	999	999	999	999	999	999	999	999	999	999	999	999	999	999	999	999	999	999	999	999	999	999	999	999	999	999	999	999	999	999	999	999
597909	NM_000059.3:c.10085_10088del	chr13:g.32398595:AATTT>A	32398595	AATTT	A	999	5	17	4	27	999	999	999	999	999	999	1	999	999	999	999	999	999	999	999	999	999	999	999	999	999	999	999	999	999	999	999	999	999	999	999	999	999	999	999	999	999	999	999
597912	NM_000059.3:c.10095_10096insGAATTATATC	chr13:g.32398606:G>GTCGAATTATA	32398606	G	GTCGAATTATA	999	11	17	4	27	999	999	999	999	999	999	999	999	999	999	999	999	999	999	999	999	999	999	999	999	999	999	999	999	999	999	999	999	999	999	999	999	999	999	999	999	999	999	999
597914	NM_000059.3:c.10096_10097insATTATATCTA	chr13:g.32398608:C>CAATTATATCT	32398608	C	CAATTATATCT	999	11	17	4	27	999	999	999	999	999	999	999	999	999	999	999	999	999	999	999	999	999	999	999	999	999	999	999	999	999	999	999	999	999	999	999	999	999	999	999	999	999	999	999
597917	NM_000059.3:c.10135del	chr13:g.32398646:AT>A	32398646	AT	A	999	2	17	4	27	999	999	999	999	999	999	999	999	999	999	999	999	999	999	999	999	999	999	999	999	999	999	999	999	999	999	999	999	999	999	999	999	999	999	999	999	999	999	999
597918	NM_000059.3:c.10145_10146del	chr13:g.32398657:CTG>C	32398657	CTG	C	999	3	17	4	27	999	999	999	999	999	999	999	999	999	999	999	999	999	999	999	999	999	999	999	999	999	999	999	999	999	999	999	999	999	999	999	999	999	999	999	999	999	999	999
597919	NM_000059.3:c.10146del	chr13:g.32398658:TG>T	32398658	TG	T	999	2	17	4	27	999	999	999	999	999	999	1	999	999	999	999	999	999	999	999	999	999	999	999	999	999	999	999	999	999	999	999	999	999	999	999	999	999	999	999	999	999	999	999
597920	NM_000059.3:c.10166del	chr13:g.32398678:TC>T	32398678	TC	T	999	2	17	4	27	999	999	999	999	999	0.5	2	999	999	999	999	999	999	999	999	999	999	999	999	999	999	999	999	999	999	999	999	999	999	999	999	999	999	999	999	999	999	999	999
[truncated: 27,942 more rows]
[truncated: 15 more columns]
